# Supplementary material for: Carotenoid composition and sequestration in cassava (Manihot esculentum Crantz) roots
Source: PLoS One. 2024 Nov 18;19(11):e0312517. doi: 10.1371/journal.pone.0312517 (PMC11573132; doi:10.1371/journal.pone.0312517)
Supplement: S2 Table — (XLSX) [file pone.0312517.s004.xlsx]

## Sheet: Sheet1
S2 Table. Carotenoid content of all cassava lines analysed in the present study (µg/g DW).
GM5270	β-Carotene			Phytoene				GM5309	β-Carotene			Phytoene				GM3732/3736 in 2015	β-Carotene			Phytoene				GM3732/3736 in 2017	β-Carotene			Phytoene				GM3732/3736 in 2020	β-Carotene			Phytoene
	rep1	rep2	rep3	rep1	rep2	rep3			rep1	rep2	rep3	rep1	rep2	rep3			rep1	rep2	rep3	rep1	rep2	rep3			rep1	rep2	rep3	rep1	rep2	rep3			rep1	rep2	rep3	rep1	rep2	rep3
GM5270_1	9.11739	7.85987	8.64773	4.76169	3.89975	4.05091		GM5309_1	3.27225	2.98341	4.41822	5.14247	5.53731	5.75563		GM3732-14	14.8538	20.4675	17.9247	9.16051	10.4573	9.44852		GM3732-4	6.43677	6.32656	10.2589	6.12323	6.50643	8.43212		AM206-5	0	0	0	0	1.52011	1.64295
GM5270_2	0.21667	0.256546	0	0.955125	0	0		GM5309_2	4.66457	4.90783	6.77918	6.53978	7.97816	8.06734		GM3732-15	8.52629	7.97355	8.31241	3.82909	3.77155	3.72832		GM3732-5	11.5712	13.3878	17.9935	7.41222	7.5334	9.41663		CM523-7	17.0284	17.3527	22.0788	11.5559	12.2907	14.6558
GM5270_3	10.1528	9.56098	6.0581	4.13678	3.56372	2.44866		GM5309_3	6.72626	4.83836	7.87809	5.22656	5.26687	5.70628		GM3732-27	28.7736	33.6325	31.7148	4.07965	4.25321	4.16852		GM3732-6	8.81196	7.50085	8.97141	6.59752	6.35915	6.69575		GM234-106	11.0838	11.0586	13.1767	5.9953	6.00756	6.01489
GM5270_4	7.5946	8.53069	5.60481	3.90481	3.97478	3.31194		GM5309_4	3.80885	3.68308	4.60247	7.18131	10.4431	8.08116		GM905-52	20.0071	22.5307	20.7886	12.5349	13.2539	12.1145		GM3732-14	11.1084	8.0482	12.8592	8.88081	6.75355	10.6427		GM3732-13	17.2654	18.562	17.9103	12.0635	12.1284	11.5755
GM5270_5	2.77852	2.32636	2.55406	3.89294	4.08197	3.89459		GM5309_5	7.53229	7.91405	8.71062	2.84162	3.46794	3.01909		GM3732-5	15.2506	27.3349	26.6468	8.17476	11.3424	10.7309		GM3732-18	9.75436	10.2302	6.78713	4.09239	4.44809	4.57258		GM3732-14	1.53963	1.28188	1.64368	1.56064	1.66693	1.84253
GM5270_6	3.09764	3.11296	2.61318	2.20903	2.00494	2.14709		GM5309_6	7.02142	7.64884	8.01012	3.99884	5.32512	4.11472		GM3732-13	15.3208	15.7126	14.7279	4.13897	4.22484	3.89297		GM3732-21	15.9893	20.5231	11.837	9.53795	11.1265	7.9617		GM3732-15	11.4658	13.7343	10.845	4.32527	4.91497	4.36253
GM5270_7	9.7972	9.886	10.3335	3.09716	3.30372	3.23803		GM5309_7	6.61537	5.46743	8.19249	3.93428	4.80334	4.30487		GM3732-17	14.6378	11.7642	15.0375	6.48392	6.0689	6.636		GM3732-27	9.66155	5.19349	10.4573	4.41412	3.99272	4.34082		GM3732-17	1.31007	1.13149	1.41492	0	1.57728	0
GM5270_8	4.84741	5.15276	4.68789	8.82953	9.57525	8.33228		GM5309_8	4.90006	4.28046	6.62136	5.76197	6.50384	6.76187		GM3732-20	7.86286	11.7642	9.25295	4.8673	5.09666	4.88539		GM3732-32	0.934879	1.12861	1.28712	3.59856	3.96788	4.52287		GM3732-21	1.50811	1.34444	1.61009	1.5263	1.54937	1.6132
GM5270_9	4.63464	4.85998	4.81911	2.33659	2.34866	2.62081		GM5309_9	7.12881	6.20223	9.27453	4.02137	5.03578	4.04584		GM3732-21	20.503	22.2563	15.5661	8.79585	9.24469	7.72564		GM3732-37	6.36645	6.96385	7.02021	7.24669	7.61433	8.43601		GM3732-22	1.0283	0	1.05591	0	1.45876	1.48445
GM5270_10	5.201	5.58448	4.68764	3.81947	4.17225	4.03272		GM5309_10	5.50149	4.06201	6.07141	7.05991	6.43366	7.13103		GM3732-22	24.2056	25.2591	22.7548	3.65166	3.68709	3.51247		GM905-57	8.75836	8.85273	10.8868	4.4371	4.08604	4.51771		GM3732-27	0	0	0	0	1.55307	1.60395
GM5270_11	7.33788	6.54832	5.93652	4.31862	4.31109	3.891		GM5309_11	9.28304	4.74756	7.44198	7.50303	5.86756	6.38306		GM3732-30	10.624	11.0318	9.9634	7.88711	7.94338	6.85338		GM905-60	4.74766	5.53272	6.85366	4.01267	3.48304	3.83914		GM3732-30	21.6124	21.6021	37.8798	8.93366	8.62729	12.6082
GM5270_12	5.22552	5.0882	4.87541	2.86372	2.94263	2.92413		GM5309_12	7.68768	4.85498	6.53713	5.89881	5.42556	5.12881		GM3732-36	4.97205	6.24178	5.82902	3.91705	3.80197	3.61032		GM3736-1	0.54073	0.553722	0.560751	2.76714	2.81518	2.89884		GM3732-5	15.461	15.076	17.2857	3.74654	3.65104	4.17852
GM5270_13	3.74409	3.897	3.29331	2.18388	2.04134	1.86466		GM5309_13	2.32062	3.36685	4.57685	3.23219	4.96188	5.14134		GM905-57	12.5509	17.3118	12.2716	3.95528	3.91193	3.96261		GM3736-2	25.1492	17.2427	28.3969	5.10141	4.41992	5.27748		GM3732-8	4.64445	2.95433	3.95939	2.02676	2.05702	2.50267
GM5270_14	6.71991	4.60177	6.98254	6.38987	4.55228	6.69113		GM5309_14	6.24476	6.94383	7.98652	5.65659	6.71516	6.29075		GM3736-1	0.556954	0.516876	0.514968	2.92243	2.92006	2.92747		GM3736-5	4.70427	4.55565	6.72182	3.15078	3.14944	3.47024		GM3736-1	5.04068	3.95317	6.04043	10.9712	8.42444	11.815
GM5270_15	1.73095	1.81338	1.42126	5.17866	5.95016	4.70269		GM5309_15	6.24617	4.82897	8.92822	8.06934	6.38897	9.41428		GM3736-2	23.1455	21.9794	20.849	5.02265	4.53574	4.79884		GM3736-9	3.07431	3.07342	3.96791	2.97777	3.1432	3.12174		GM3736-10	17.843	14.8459	20.7721	15.0974	13.6356	17.0733
GM5270_16	3.4938	3.6674	2.31112	3.19053	3.35866	2.377		GM5309_16	3.64495	5.03646	6.56385	3.76919	6.77656	5.10328		GM3736-5	7.89438	7.0484	7.62667	4.01888	3.86972	3.75445		GM3736-14	1.5803	1.37904	2.36493	2.93097	2.86722	3.15339		GM3736-11	13.2372	13.1359	15.004	13.7547	14.323	15.145
GM5270_17	0.838203	0.787425	1.1408	2.38919	2.27831	2.38359		GM5309_17	6.08411	6.12046	7.58586	4.01903	4.92294	4.16409		GM3736-9	1.98239	3.06699	2.53453	3.01555	2.95155	2.94146		GM3736-15	14.6016	19.4651	21.3407	7.27291	9.4146	9.96191		GM3736-12	19.1008	17.0158	18.8854	3.98574	3.7833	4.253
GM5270_18	5.80119	5.30039	5.34352	5.58666	5.43566	5.63525		GM5309_18	5.88461	6.31365	8.74434	5.12719	8.31712	5.97691		GM3736-14	0.925685	0.867048	0.894293	2.91659	3.02639	3.02501		GM3736-16	8.53899	6.2566	8.2035	6.43901	5.12537	6.80492		GM3736-13	13.0989	13.6976	16.7246	3.7935	3.8959	4.20947
GM5270_19	2.86102	3.01114	2.59474	7.79622	8.01316	7.35997		GM5309_19	8.12732	8.38258	11.0607	6.80419	9.72106	8.13312		GM3736-16	22.1013	20.1984	23.9489	2.96554	5.48496	5.65951		GM3736-20	14.1091	12.1125	13.0252	7.84539	7.64479	9.54114		GM3736-14	9.76321	9.76741	9.18745	11.4176	11.0224	12.1763
GM5270_20	1.98809	1.92247	1.73849	3.75106	3.88294	3.31284		GM5309_20	5.60001	4.90274	6.76129	4.56731	4.55809	4.52363		GM3736-18	4.35403	4.71348	4.43932	2.89693	8.19888	7.46073		GM3736-21	5.17232	4.96728	6.75083	3.24785	3.20282	3.4784		GM3736-15	16.2996	12.5067	21.5059	2.7273	2.64566	3.21857
GM5270_21	3.65914	4.60293	5.03302	1.84394	2.14534	2.23425		GM5309_21	4.64338	4.30923	4.76104	5.51372	6.70913	4.97216		GM3736-20	25.8974	27.3421	26.182	2.90335	5.6333	5.36252		GM3736-25	8.81478	8.52892	11.5755	7.17798	7.87414	9.39178		GM3736-16	1.25696	0	1.40159	1.56189	1.59783	1.60796
GM5270_22	0.487579	0.512882	0.641499	1.83366	2.03634	1.77484		GM5309_22	4.84336	4.95908	6.42582	6.68594	8.52334	7.08081		GM3736-21	2.98559	3.43678	3.11339	3.00483	3.04042	3.0254		GM3736-26	16.4126	23.3651	21.3858	6.56181	8.13337	8.74946		GM3736-17	1.25387	4.38293	4.33471	2.20193	2.18599	2.23794
GM5270_23	5.45116	6.10805	6.32392	7.69381	8.08863	9.85562		GM5309_23	8.48614	6.46768	8.08054	6.04369	5.42675	5.39266		GM3736-24	2.93603	3.22685	5.38349	3.44468	3.40086	3.56098		GM3736-27	2.1484	2.27116	2.72548	2.78636	2.75597	2.80768		GM3736-2	2.59032	3.60097	3.2861	5.38246	5.99301	6.5143
GM5270_24	1.22706	1.47961	1.66309	1.26419	1.41469	1.08191		GM5309_24	6.05794	5.04865	6.86801	10.0409	11.0445	10.6859		GM3736-25	7.37844	9.77917	11.2088	4.38094	4.66343	4.33475		GM3736-29	10.0011	11.3915	11.5098	4.00011	4.23449	4.37516		GM3736-20	3.76097	4.53401	4.55114	2.38945	2.48788	2.84035
GM5270_25	7.15805	6.67735	6.29858	3.50259	3.28944	3.20916		GM5309_25	6.44336	5.12255	7.03915	11.4723	9.376	10.642		GM3736-26	10.7483	23.3796	14.2078	3.89053	3.93892	3.94783		GM3732-30	15.2713	16.7006	19.1844	7.79584	6.57418	7.27885		GM3736-22	11.7212	12.0006	14.2122	4.82783	4.96959	5.47204
GM5270_26	13.2113	11.9386	6.94832	5.72462	5.41863	3.40344		GM5309_26	7.34819	6.05368	7.7867	5.03734	4.51666	4.47528		GM3736-29	25.839	23.3796	34.4114	3.60658	3.36945	3.60094		GM3736-37	11.7635	18.5064	21.7059	8.20574	8.85574	11.2857		GM3736-23	1.423	1.83445	1.5909	1.96848	2.15944	2.10278
GM5270_27	1.48752	1.31016	1.25106	4.74881	4.10897	4.21828		GM5309_27	4.97058	3.84049	5.54162	5.13794	4.51094	4.83606		GM3736-34	20.937	25.3987	24.1088	3.63239	3.61659	3.7697		GM3736-40	8.71546	7.47726	9.91156	3.35261	3.20801	3.6553		GM3736-26	20.4969	20.1545	23.4383	14.8619	14.9704	16.8157
GM5270_28	2.71806	2.79252	2.30016	2.42378	2.37722	2.56788		GM5309_28	5.91894	5.1471	6.76805	5.40059	5.06003	5.16591		GM3736-42	0.518126	0.501279	0.569721	2.9419	2.9419	2.9419		GM3736-44	15.85	12.3513	18.1218	3.94227	3.64357	4.07761		GM3736-27	17.417	16.4914	18.8017	6.43901	6.59544	7.3717
GM5270_29	4.63707	4.48623	3.72126	3.88775	4.23722	3.58559		GM5309_29	3.89761	3.68381	5.40707	2.78378	2.70363	3.05172		GM3736-44	1.99259	3.02086	2.79948	3.46628	3.61998	3.46053		GM3736-49	2.73505	2.21806	3.06987	3.05181	2.99085	3.12084		GM3736-28	9.51695	13.8777	11.7568	2.19609	2.48863	2.39701
GM5270_30	7.21519	6.39485	6.08623	3.28781	3.00684	3.16081		GM5309_30	11.2593	12.2467	14.1078	9.17691	9.45603	9.45556		GM3736-50	1.15793	1.40037	1.33344	2.97137	2.9175	2.94698		GM3736-50	1.45041	1.34568	1.78175	0	0	2.78774		GM3736-30	15.2933	20.8979	23.9806	6.04831	7.5032	7.90414
GM5270_31	11.8309	2.77322	11.7582	3.57209	1.58106	3.43953		GM5309_31	6.84919	6.54411	8.06537	7.16937	7.36337	7.30244		GM3736-51	27.7511	33.0765	31.4242	4.93161	4.97485	4.93689		GM3736-51	15.4531	12.0135	18.685	5.56634	4.23756	5.51659		GM3736-32	2.08958	2.22734	1.70432	5.68145	6.06954	5.68893
GM5270_32	2.05055	2.06769	1.63395	0	0	0		GM5309_32	7.18085	6.88741	7.58965	6.66062	6.89694	6.28606		GM3736-52	0.81065	0.968395	1.01571	2.98379	2.95533	2.99809		GM3736-54	8.75507	9.82874	12.8114	7.60239	7.57019	10.0565		GM3736-33	3.87523	3.96309	4.43986	5.84826	6.19388	6.47426
GM5270_33	0.661849	0.656264	0.659534	1.43016	1.53547	1.43063		GM5309_33	6.44074	4.23209	5.37701	7.56547	6.01341	5.58528		GM3736-53	15.2298	18.8952	15.4821	3.44334	3.44098	3.46924		GM3736-71	1.96951	1.431	1.80881	2.80431	2.75865	2.80119		GM3736-35	23.7586	30.2445	33.6333	5.28325	6.47074	6.8464
GM5270_34	6.11524	8.61773	6.95915	4.66009	5.89094	4.37441		GM5309_34	11.0734	8.26884	11.5488	10.2422	8.15344	9.30406		GM3736-54	5.61408	5.55242	5.75334	7.26088	7.09268	6.86762		GM3736-72	7.40121	9.30907	17.3776	3.42366	3.70635	4.40699		GM3736-36	2.16374	2.50085	2.44542	1.53142	1.59304	1.69104
GM5270_35	6.54981	6.81785	6.51645	2.26706	2.71462	2.515		GM5309_35	4.80166	3.24422	5.28184	9.74691	7.17238	9.50781		GM3736-64	1.09277	1.01374	1.32581	2.96184	2.93437	2.9858		GM3736-74	24.6951	24.3678	27.4092	4.40551	4.6569	5.03554		GM3736-37	38.9038	33.2221	31.8897	5.47719	5.09989	5.14792
GM5270_36	7.1123	9.04221	9.1632	9.83253	13.3573	12.6542		GM5309_36	7.91208	6.78252	9.10429	6.82006	5.96778	6.83203		GM3736-64	3.25521	4.68946	4.22439	3.42013	3.45938	3.39925		GM3736-75	27.4851	21.7484	34.8017	4.375	4.44519	4.81816		GM3736-38	17.6994	18.9359	21.4061	14.0512	14.3006	15.9708
GM5270_37	7.00694	7.8827	7.75696	8.96387	9.83259	9.66259		GM5309_37	7.89753	7.3877	8.90587	6.32809	6.40081	5.98528		GM3736-67	0.494501	0.499042	0.500358	2.94517	2.91955	2.92215		GM3736-78	20.7887	31.6448	29.2464	6.11794	7.46268	7.9017		GM3736-39	2.82991	2.84242	2.90472	2.64969	2.68895	2.6574
GM5270_38	0.188556	0.222962	0.205157	0	0	0		GM5309_38	9.21424	9.35596	10.0567	8.98775	9.02322	8.38069		GM3736-70	0.558139	0.647903	0.800252	3.06568	3.00345	3.06391		GM905-52	14.2231	16.824	17.7405	13.3633	13.974	13.1249		GM3736-40	3.14593	3.86198	4.81768	2.47401	2.60478	2.77193
GM5270_39	6.32424	6.6955	4.66719	4.39456	5.05769	3.95647		GM5309_39	3.22507	4.40587	4.75932	6.69947	7.70328	6.547		GM3736-73	17.7309	23.2487	23.2149	5.62152	6.0006	5.97136		GM905-60	7.53766	6.77647	9.05273	3.07726	3.02871	3.2609		GM3736-41	19.8513	19.7201	24.8545	16.3509	15.8395	19.0722
GM5270_40	1.14956	1.12908	1.5068	1.15044	1.17241	1.09194		GM5309_40	9.08209	9.53631	9.86012	5.38744	5.71016	4.98522		GM3736-78	27.2173	27.5222	35.7228	4.9486	4.72794	4.99333		GM3732-17	15.1143	16.4492	21.6	7.76881	7.87152	9.22321		GM3736-5	16.88	20.9535	25.361	10.1053	12.3884	14.4898
GM5270_41	5.3545	4.17414	4.41973	7.15984	6.48022	6.66538		GM5309_41	7.99686	8.57894	10.1591	3.451	3.33925	3.59419		GM3736-79	9.51448	10.2338	9.96027	5.10222	5.13654	5.29406		GM3732-73	11.9625	15.4901	18.7193	4.3728	7.98106	5.31146		GM3736-50	3.60899	4.32493	4.22134	1.88606	2.03867	2.04262
GM5270_42	3.59446	2.82208	3.55208	2.28706	2.19041	2.52572		GM5309_42	3.57015	4.259	4.5897	5.68772	6.75791	6.11122		GM3736-82	4.74586	4.84721	5.69286	3.98641	3.84879	4.09861										GM3736-54	24.5711	21.4928	28.7885	2.78867	2.95864	3.50119
GM5270_43	10.6975	9.91912	11.007	4.12913	3.90544	4.38825		GM5309_43	13.4084	14.6209	12.9706	12.2609	11.3495	9.616		GM3736-83	1.81951	1.9327	1.52982	2.91029	2.88893	2.8978										GM3736-6	4.33344	5.62933	7.57875	1.73983	1.94965	1.97149
GM5270_44	0.33102	0.339129	0.263125	0	0	0		GM5309_44	9.0196	11.4647	14.214	12.2449	15.251	15.3375		GM905-60	15.9141	24.5874	12.0669	3.89128	4.15796	3.7332										GM3736-61	1.64693	0	1.55334	0	1.69964	1.63169
GM5270_45	10.146	11.9506	11.4908	3.83391	4.85484	4.33216		GM5309_45	10.1706	9.46557	9.36623	12.4788	10.287	9.98787																		GM3736-64	9.5447	10.3467	10.4506	4.12499	4.38927	4.51831
GM5270_46	0.138945	0.177272	0.138945	0	0	0		GM5309_46	3.95805	4.43803	4.49644	8.69503	8.53722	7.37612																		GM3736-67	2.57789	2.72235	2.69374	0	0	1.60577
GM5270_47	0.665176	0.828525	0.138945	0	0	0		GM5309_47	6.2272	7.38363	6.80542	5.40887	5.73512	5.572																		GM3736-70	2.9857	1.92902	2.78777	7.20067	7.6023	5.54759
GM5270_48	0.34196	0.415974	0.413698	0	0	0		GM5309_48	6.05802	7.11023	6.23839	10.1768	10.545	4.23447																		GM3736-73	11.2451	12.0402	13.2737	3.94623	4.25128	4.68146
GM5270_49	19.1475	15.0064	15.426	3.38541	2.97947	3.09259		GM5309_49	9.00966	9.14271	10.5716	8.71847	8.57425	7.67738																		GM3736-78	1.29101	0	0	1.76045	1.86268	2.13114
GM5270_50	0.698799	0.631076	0.640945	0	0	0		GM5309_50	9.90633	11.3798	9.82874	4.91472	5.11544	3.99469																		GM3736-79	1.20053	0	0	0	1.46367	1.48127
GM5270_51	0.410352	0.232257	0.250751	0	0	0		GM5309_51	6.51967	7.66659	7.70738	5.14081	5.31141	4.15991																		GM3736-8	1.60558	1.46558	1.28497	2.0002	2.0133	2.0705
GM5270_52	14.998	17.2762	16.3148	3.45241	4.10391	4.21062		GM5309_52	10.6084	12.1787	11.5839	7.74853	8.424	6.98713																		GM3736-82	3.98702	3.39423	5.01327	4.5276	4.84274	4.97164
GM5270_53	10.4345	12.4714	9.55842	6.21709	7.86953	6.42444		GM5309_53	8.38631	9.01484	9.05506	8.24016	8.23916	7.46816																		GM3736-83	14.5021	12.3064	14.2485	8.06743	8.90628	8.95901
GM5270_54	10.684	15.0133	14.6045	9.13569	12.896	13.6122		GM5309_54	10.0303	11.6409	10.4112	8.20078	7.74456	6.51734																		GM3736-9	1.28469	3.51239	1.40021	5.4267	5.6823	5.82111
GM5270_55	18.4256	18.8093	17.2859	4.61438	4.99747	4.99203		GM5309_55	9.22627	9.276	10.3911	6.14462	5.43587	5.15247																		GM905-57	7.44723	6.21377	8.21334	3.38586	3.46046	3.45289
GM5270_56	3.96564	4.20842	2.74729	0.859375	0.861438	0		GM5309_56	10.2968	13.245	11.9581	6.64919	7.67375	5.71922																		HMC-1	1.58035	2.97827	1.75298	3.21716	3.31137	3.73484
GM5270_57	4.9072	4.53716	4.03924	4.50262	5.23566	4.33016		GM5309_57	12.3673	14.1543	11.3884	5.43906	5.87937	4.617																		MCOL22	1.22588	1.3061	1.31234	1.46307	1.6577	1.6671
GM5270_58	4.33484	3.85408	2.47357	1.79909	2.30641	1.62353		GM5309_58	8.30053	9.50906	8.20015	4.17741	4.57941	3.32009																		MPER183	1.23842	3.84594	1.44306	1.66013	1.7059	1.72655
GM5270_59	7.86279	7.94471	2.29078	2.30894	2.61506	1.08966		GM5309_59	8.65766	11.359	9.51837	5.79803	6.01319	4.72516
GM5270_60	22.5215	23.7445	11.1103	12.5984	15.489	8.35431		GM5309_60	6.91546	8.83843	7.75914	8.83325	8.98225	6.85625
GM5270_61	0	0	0	1.84084	2.23112	1.64134		GM5309_61	10.4065	9.7806	9.3997	9.63981	8.56184	7.64869
GM5270_62	5.18078	4.15012	3.3094	3.36597	3.11441	2.69216		GM5309_62	5.37024	7.31426	6.94304	4.46384	4.94519	4.05438
GM5270_63	0.213132	0.186395	0.188307	1.69947	1.82044	1.41769		GM5309_63	8.39668	10.3683	6.42375	5.96081	5.98297	3.82812
GM5270_64	2.05876	1.91086	1.7132	1.475	1.29956	1.29191
GM5270_65	0	0	0	0	0	0
