# Supplementary material for: Carotenoid composition and sequestration in cassava (Manihot esculentum Crantz) roots
Source: PLoS One. 2024 Nov 18;19(11):e0312517. doi: 10.1371/journal.pone.0312517 (PMC11573132; doi:10.1371/journal.pone.0312517)
Supplement: S3 Table — (XLSX) [file pone.0312517.s005.xlsx]

## Sheet: Sheet1
S3 Table. Data from GC-MS analysis of GM3732/3736 cultivated in 2020 (area relative to internal standard and sample weight).
Genotype	Year	Glycerol	Glycerol sugar 24.6min	Glycerol-P	Glycerolgalactose	C16:0-glycerol	C18:0-1-glycerol	C16:0	C18:0	C18:2	Sucrose	Fructose	Glucose	Mannose	myo-Inositol	Sedoheptulose	Ribose	Xylose	Erythronic acid/Threonic acid	Glyceric acid	Gluconic acid	Pyruvic acid	Citric acid	cis-Aconitic acid	a-Ketoglutaric acid	Succinic acid	Fumaric acid	Malic acid	Maleic acid	Itaconic acid	Mesaconic acid	Glutamic acid	Pyroglutamic acid	Glutamine	Proline	GABA	Ornithine	Aspartic acid	Isoleucine	Threonine	Glycine	Serine	Alanine	Valine	b-Alanine	Lysine	Phenylalanine	Citrulline
GM3736-29	2018	0.0468485	0	0	6.17354e-05	0.000661572	0.00028566	0.00467092	0.0011353	0.00106013	0.485397	0.0654805	0.0647165	0.130808	0.0721983	0.00498939	0.000397388	0	0.0103206	0.000523188	0.000483418	0.00245352	0.11128	0.00372126	7.34173e-05	0.000845855	0.00277702	0.148653	0.00407985	0.00848148	0.000795709	0.0013863	0.0269154	0.00209831	0.00144025	0.00379397	0.00242655	0.00352707	0.000576302	0.00207715	0.000617046	0.00456229	0.00199616	0.00235234	0.000193577	0.00179203	0.000708642	0.0033421
GM3736-29	2018	0.0402805	0	0	0	0.000592079	0.000263694	0.00473443	0.00160776	0.000995691	0.533954	0.0798609	0.121326	0.166792	0.0686872	0.00612792	0.000403184	0	0.00895884	0.000533279	0.000409715	0.00468444	0.139095	0.00318534	7.30794e-05	0.000671014	0.00236027	0.147765	0.00251546	0.00572378	0.000683051	0.000988603	0.022383	0.00295543	0.00115116	0.00362604	0.00296637	0.0024119	0.000486705	0.00152623	0.000529385	0.00331653	0.00503094	0.00186615	8.73932e-05	0.00158787	0.000529524	0.00307294
GM3736-29	2018	0.0409611	0	0	0	0	0	0.00337405	0.000856488	0.000615936	0.443413	0.053768	0.0649061	0.147692	0.061455	0.0040316	0.000230622	0	0.00775502	0.0004326	0.000393791	0.000194727	0.110859	0.00331561	6.39441e-05	0.000220889	0.0019503	0.129926	0.00370311	0.00670975	0.000549191	0.00087717	0.0213663	0.000648955	0	0.00361944	0.000202713	0.00208983	0.000476896	0.00152504	0.000540223	0.00344417	0	0.00201536	0.00019225	0	0.000373028	0.00126845
GM3736-29	2020	0.0399306	0.000977179	0.000651512	0.00076276	0	0.000199208	0.00296968	0.000834278	0	0.398853	0.137345	0.0939468	0.17702	0.0875696	0.000218419	0.00186788	0	0.0037773	0.00224222	0.000327047	0.000174679	0.0651082	0.00105265	0.000171574	0.0202022	0.00851984	0.0807096	0.00549941	0.00260145	0.000231483	0.00138678	0.0157216	0.00123349	0.000532365	0.0668154	0.000442001	0.00165951	0.00066599	0.00247908	0.00216026	0.00583315	0.0142929	0.00278784	0.000483342	0.00259193	0.00100169	0.00487055
GM3736-29	2020	0.037415	0.000766189	0.00045225	0.000740364	0	0.000131243	0.00248243	0.000677909	0	0.356907	0.111705	0.0670442	0.164871	0.0803863	0.000174008	0.00157704	0	0.00343638	0.00205378	0.000292571	0.000340549	0.0734704	0.000873947	0.00016166	0.0202841	0.00794183	0.0723199	0.00442917	0.0022979	0.000165876	0.00151011	0.0140792	0.00122941	0.00133431	0.0524286	0.000481639	0.00164993	0.000795203	0.0024924	0.001925	0.00529994	0.0131532	0.00258115	0.000485907	0.00240023	0.00100942	0.00437205
GM3736-29	2020	0.0356336	0.000829797	0.000488797	0.00068412	0.00069191	0.00041926	0.00317121	0.00104695	0	0.373374	0.125219	0.126231	0.18207	0.0791435	0.000191087	0.00172196	0	0.00338518	0.0019837	0.000306108	0.00032463	0.0632169	0.000815337	0.000156834	0.0227419	0.00755641	0.0728048	0.00413631	0.00258453	0.000201962	0.00207203	0.0145273	0.00159236	0.000789584	0.0559721	0.000698793	0.00921973	0.000722906	0.00287029	0.00190344	0.00616516	0.0052727	0.00263932	0.000352033	0.00313526	0.00119009	0.0048233
GM3736-2	2018	0.045964	0	0	0	0.00130278	0.000158055	0.00260268	0.000417703	0.000917064	0.46937	0.191811	0.104954	0.177927	0.0710092	0.000339365	0.00049905	0	0.00913769	0.000999822	0.000616421	0.00322005	0.10532	0.0025548	9.88551e-05	0.000651899	0.00184404	0.0700867	0.00171052	0.00546752	0.000661726	0.00078166	0.0183259	0.000214554	0.00725647	0.00168593	0	0.0122209	0	0.000688367	0.000854946	0.0021766	0	0.00079258	0.000148974	0.000592798	0.000334759	0.00151947
GM3736-2	2018	0.0378247	0	0	0	0.00112416	0	0.00186182	0.000514416	0	0.477106	0.183357	0.12276	0.174845	0.0651055	0.000287098	0.000231467	0	0.0084548	0.000792074	0.000535141	9.71339e-05	0.0880751	0.00228397	7.45205e-05	0.000592661	0.00144588	0.0615866	0.00178734	0.00494819	0.000316273	0.000818182	0.0189757	0.000319215	0.00824861	0.00120863	0	0.0131398	0.000267632	0.000756127	0.000489297	0.00244237	0.00249654	0.000810287	6.32348e-05	0.000564413	0.000290403	0.001147
GM3736-2	2018	0.0360628	0	0	0	0.000292439	0.000178777	0.00191897	0.000293584	0.000736949	0.425571	0.158784	0.102518	0.119896	0.0611346	0.000220892	0.00022503	0	0.00747593	0.000691711	0.000448268	0.000212426	0.087078	0.00198313	5.85446e-05	0.000336136	0.00147857	0.0561003	0.00141722	0.00408981	0.000311776	0.000667847	0.0144149	0.000249698	0.00768434	0.000773236	0	0.00516098	0	0.000574593	0.000391182	0.00202011	0.00232563	0.000708123	5.48148e-05	0.000428321	0.000233199	0.00161921
GM3736-2	2020	0.0250783	0.00149832	0	0.000574648	0	0	0.00144915	0.000403256	0	0.401104	0.23365	0.180236	0.266445	0.0737901	0.0063775	0.00426707	0	0.0123965	0.0017933	0.000475293	0.000170909	0.0610525	0.00138046	0.000129414	0.00203823	0.00629237	0.0667122	0.00461728	0.0034564	0.000347585	0.000428089	0.00849177	0	0	0.047172	0	0.0062996	0.000443166	0.0011363	0.00232201	0.00244099	0.0105968	0.00171539	0.000505728	0.00188728	0.000468526	0.00129829
GM3736-2	2020	0.0257154	0.00143777	0	0.00055663	0	0	0.00208364	0.000413045	0	0.422685	0.240299	0.141036	0.338321	0.0689171	0.00591541	0.00394766	0.0040043	0.0115296	0.00224779	0.000420812	0.00335952	0.0685393	0.00142688	0.000128792	0.00330801	0.00605285	0.0685782	0.00448476	0.00315246	0.000390944	0.000271775	0.00915834	0	0	0.0416298	0	0.00625309	0	0.000977635	0.00170447	0.00241954	0.00802464	0.00138522	0.00062671	0.000948389	0.000266038	0
GM3736-2	2020	0.0315973	0.00205729	0	0.00063253	0.000469753	0.000357832	0.00172056	0.000471651	0	0.389135	0.233492	0.164432	0.274303	0.0830979	0.00576182	0.00490618	0.0052573	0.0158574	0.0019597	0.0005362	0.000239336	0.050793	0.00111378	0.000119292	0.00164589	0.00635993	0.0705294	0.00643556	0.00306203	0.000379615	0.000677686	0.00568166	0	0	0.0449399	0	0.0103091	0.000695964	0.00163763	0.00232126	0.00339289	0.0118033	0.00198395	0.000582124	0.00179693	0.000731143	0.00150978
GM3736-44	2018	0.0721944	0.00133459	0.000197701	0.00628532	0	0	0.00327979	0.000623651	0	0.425698	0.229868	0.149977	0.156613	0.0615119	0.00579093	0.000368383	0.000490278	0.00937157	0.00115626	0.000806597	0.00041073	0.0622169	0.0014362	0.000112699	0.00303682	0.00221033	0.0665966	0.00179075	0.00330194	0.000285503	0.000702114	0.0219904	0.00199719	0.0204288	0.00259828	0.00117605	0.0182784	0	0.000761475	0.000882177	0.00548808	0.00451498	0.00127583	0.00025539	0.00199236	0.000372836	0.0104754
GM3736-44	2018	0.0624568	0.00132357	0.0002003	0.00562297	0	0	0.00297035	0.000630813	0	0.483527	0.248306	0.110826	0.142363	0.0608314	0.00587539	0.000482658	0	0.00910395	0.00111691	0.000795347	0.000132856	0.0634309	0.00143459	0.000122858	0.0010617	0.00206304	0.0653741	0.00165941	0.00317818	0.000275098	0.000804837	0.0225587	0.00187702	0.020622	0.00224247	0.0010725	0.0192838	0.00048233	0.000745306	0.000881202	0.00546138	0.00293019	0.00128062	0.000250061	0.00190619	0.000411973	0.0100884
GM3736-44	2018	0.455485	0.00953258	0.00143117	0.0414701	0.00283617	0	0.0245448	0.00508051	0	3.35305	1.3194	0.718642	1.05698	0.454443	0.0397568	0.00448358	0	0.0712326	0.0100933	0.00619269	0.00608563	0.64053	0.00990937	0.00107228	0.0541964	0.0131777	0.495449	0.00986627	0.0222525	0.00198345	0.00709565	0.147959	0.0224557	0.151834	0.0204798	0.0130283	0.143377	0	0.00593389	0.00823049	0.0431831	0.00923547	0.00967945	0.00197476	0.0159314	0.00243321	0.0786095
GM3736-44	2020	0.0286557	0.000195393	0.00023144	3.60561e-05	0	0	0.00264779	0.00055068	0	0.267847	0.0500427	0.0167275	0.0939806	0.0475893	0.00534998	0.000363826	0.000283058	0.00407457	0.00116184	0.000471051	0.000185097	0.0985219	0.00117892	0.000912157	0.00273437	0.00428092	0.0784116	0.00106433	0.00279601	0.000213977	0.00185688	0.0181019	0.00399872	0.000378172	0.0619396	0.00187461	0.00116051	0.000466414	0.00131125	0.00112267	0.00302902	0.0134451	0.00133305	0.00082691	0.00434697	0.000868512	0.0156952
GM3736-44	2020	0.0295199	0.000719232	0.000353163	3.34339e-05	0	0.00016215	0.00360528	0.00071543	0	0.286649	0.0710862	0.148531	0.150896	0.0579312	0.00517443	0.000369256	0.00061655	0.0039638	0.00107575	0.00043641	0.000279324	0.0641368	0.00120858	0.00123369	0.00334441	0.00416216	0.0785292	0.00107135	0.00215492	0.000200467	0.00209609	0.0184226	0.00385677	0.00119152	0.0627078	0.0029094	0.00136294	0.000525007	0.00151098	0.00140464	0.00349987	0.0145604	0.00141715	0.00055669	0.00460367	0.000860125	0.0179928
GM3736-44	2020	0.0268277	0	0.000426401	0	0.000629807	0.000277151	0.00336627	0.000815569	0	0.253641	0.0427203	0.119325	0.128123	0.039295	0.00319758	0.000295647	0	0.00360104	0.000943254	0.000380627	0.000109535	0.103034	0.00132058	0.000598101	0.00119891	0.00396106	0.0677035	0.0012512	0.00282658	0.000210207	0.00215186	0.0173169	0.00364195	0	0.0568557	0.00260623	0.00175618	0.000501817	0.00147157	0.00123036	0.00247086	0.0147011	0.0014217	0.000566637	0.0039247	0.000923573	0.0153518
GM3736-50	2018	0.034353	0	0	9.88536e-05	0	0	0.00323297	0.000603733	0	0.410607	0.0941709	0.0842783	0.105536	0.0488693	0.000188741	0.00012292	0	0.0100094	0.000929809	0.000843214	0.000141781	0.0968842	0.00213015	6.01982e-05	0.00058646	0.00112265	0.0371817	0.00109352	0.00400907	0.000333531	0.00091273	0.0162865	0.0017681	0.00403892	0.00244835	0.0008941	0.0129385	0.000391663	0.00129371	0.000491897	0.00260999	0	0.00121591	0.000148997	0.0029188	0.000392803	0.0128257
GM3736-50	2018	0.0353674	0	0	0.000119694	0	0.000136938	0.00352991	0.000665322	0.000836458	0.417986	0.107128	0.0581381	0.153762	0.0667952	0.000205059	0	0	0.0107391	0.00100581	0.000894264	0.000313396	0.0827221	0.00233951	6.99182e-05	0.000780328	0.00165555	0.0409604	0.00121152	0.00451037	0.000370464	0.00122016	0.0197542	0.00194053	0.00471692	0.00234757	0.00144051	0.0152414	0.000417507	0.00150908	0.000450195	0.00320875	0	0.00138575	0.000149677	0.00283777	0.000435991	0.0116994
GM3736-50	2018	0.0369868	0	0	0	0	0	0.00290153	0.000896452	0	0.473714	0.12922	0.0750034	0.15526	0.0536252	0.000266906	0.000381982	0.000191945	0.0116584	0.00101118	0.0010569	0.000536998	0.101383	0.00214627	8.1621e-05	0.000553109	0.000886806	0.0469051	0.0010171	0.00371903	0.000243825	0.00207819	0.0217334	0.00327245	0.00534226	0.00380309	0.00294935	0.0186298	0.00044603	0.00174035	0.000511927	0.00345297	0.00107037	0.00152926	6.61617e-05	0.00310988	0.000514764	0.0121009
GM3736-50	2020	0.025576	0	0.000622309	0.00242612	0	0.000172845	0.00296986	0.00055934	0.000707692	0.406788	0.126244	0.0335707	0.156607	0.0688566	0.00251471	0.00135206	0	0.00521691	0.00119757	0.000587717	0.00272575	0.0861695	0.000955894	0.000328643	0.00103899	0.011346	0.110795	0.00353177	0.00243887	0.000466574	0.00126804	0.0140078	0.0010191	0.00148707	0.067919	0.00231037	0	0	0.00158799	0.00108607	0.00306661	0.0182187	0.00180348	0.000666529	0.00367831	0.000666267	0.00956313
GM3736-50	2020	0.0261621	0	0.000423842	0.00254758	0	0.00024421	0.00265315	0.000532943	0	0.394788	0.113939	0.0310224	0.140351	0.0754993	0.0021744	0.00120986	0.00056269	0.00578953	0.00109692	0.000604651	0.000197379	0.0456175	0.000948438	0.000366015	0.00110881	0.0121109	0.11144	0.00689087	0.00273391	0.000281722	0.0015986	0.0142081	0.00159089	0.00133406	0.0723033	0.00157738	0.000280986	0.000696104	0.0021472	0.00116471	0.0041329	0.0227289	0.00215393	0.000720471	0.00496344	0.00097429	0.0131776
GM3736-50	2020	0.0237921	0	0.000623719	0.00228373	0.00050746	0.00026319	0.00251721	0.000585794	0	0.384771	0.0851666	0.0771032	0.12276	0.0706389	0.001401	0.000704557	0.000218635	0.00555235	0.000968756	0.000627704	8.81698e-05	0.0717868	0.00084497	0.000327322	0.000953758	0.0118385	0.107808	0.00717612	0.00229466	0.000163415	0.0022216	0.0125345	0.00158628	0.000663348	0.0666726	0.00232256	0.000288775	0.000766138	0.00218378	0.00150744	0.0029367	0.0235798	0.00215357	0.000643389	0.0044683	0.00113906	0.0113322
GM905-57	2018	0.0359178	0.000632167	0	0	0	0	0.00280307	0.000667365	0	0.411628	0.124357	0.131547	0.166862	0.054363	0.00602666	0.000248459	0	0.00357298	0.000714041	0.000257946	0.000128286	0.179658	0.00419608	8.14822e-05	0.000387084	0.00127102	0.0737873	0.00163229	0.00682586	0.000504996	0.0012357	0.0266452	0.00230672	0.00461389	0.00215125	0.000797818	0.015853	0.000523423	0.000940058	0.00065824	0.00388302	7.83189e-05	0.00181153	0.000551715	0.00164217	0.000511156	0.00613808
GM905-57	2018	0.0390523	0.000597027	0	0	0	0.000178369	0.0036377	0.000847745	0.000693528	0.433712	0.108908	0.106707	0.143305	0.0578395	0.00528625	0.00028657	0	0.00378052	0.000816207	0.000331702	0.00102856	0.175602	0.00458778	7.89412e-05	0.000969396	0.00174906	0.07505	0.00202635	0.0080692	0.000760301	0.00104562	0.0301915	0.00149362	0.00452838	0.00245052	0.00149415	0.0161898	0.000575487	0.000971712	0.000796717	0.00388923	0	0.00188153	0.000506607	0.00125091	0.000463973	0.00432573
GM905-57	2018	0.0321651	0	0	0	0	0	0.00327223	0.000918113	0.000652242	0.414254	0.105494	0.0734555	0.145	0.0479242	0.0052117	0.000242893	0	0.00317315	0.000688447	0.000285238	0.000144632	0.132848	0.00466835	9.16821e-05	0.000323083	0.00149887	0.0701532	0.00176118	0.00797405	0.000566658	0.00151955	0.0259367	0.0027939	0.00391853	0.00254183	0.00128386	0.0216291	0.000678285	0.00101155	0.000699027	0.00411037	0	0.00179009	0.000318907	0.0013795	0.000595095	0.0057963
GM905-57	2020	0.0331806	0.000515045	0.000273023	0.000154739	0.000594918	0.000263765	0.00370129	0.000692317	0.000931926	0.404525	0.160965	0.113904	0.155608	0.0572368	0.000170822	0.000305378	0	0.00207743	0.00192008	0.000290502	0.00218629	0.0698484	0.00146813	0.000153708	0.00282914	0.00174129	0.0615578	0.00303941	0.0029785	0.000296921	0.0017685	0.0251354	0.00275245	0.0011795	0.019556	0.00224045	0.00502537	0.000390328	0.00198135	0.00094679	0.00387609	0.0042708	0.00137171	0.000578183	0.00298675	0.000760829	0.0100791
GM905-57	2020	0.0308711	0	0.000177983	0.000105094	0.000460608	0.000203375	0.00325023	0.000639905	0	0.329672	0.165569	0.125125	0.162015	0.0563562	0.000164053	0.000249581	0	0.00196465	0.00175639	0.000265482	0.000446057	0.0608992	0.00135426	0.000146265	0.00205516	0.00181795	0.0557576	0.00306812	0.00318119	0.000271883	0.00273766	0.0235184	0.00357929	0.000818392	0.0190195	0.00280744	0.015056	0.000434031	0.00251838	0.000953625	0.00492933	0.0093044	0.00155895	0.000434316	0.00322106	0.001099	0.0126421
GM905-57	2020	0.0304134	0.000523782	0.000166983	0.00014108	0.00061786	0.000383065	0.0032844	0.00064181	0	0.35376	0.168046	0.122434	0.106886	0.0545876	0.000157562	0.000242667	0	0.00196085	0.00157558	0.00026275	0.000152438	0.0499045	0.00131079	0.00014048	0.0036929	0.00151612	0.0559437	0.00302109	0.00331947	0.000241747	0.00218827	0.0338949	0.00284768	0.00119762	0.0228985	0.0016629	0.0196535	0.000414562	0.00222975	0.00102119	0.00440263	0.00704333	0.00150536	0.000345723	0.00368391	0.000953843	0.0126131
GM905-60	2018	0.0507325	0.000576791	0	0.000346459	0	0.000192257	0.00355908	0.000739589	0.00104681	0.417387	0.195393	0.0799594	0.174159	0.0434841	0.0028582	0.00025376	0	0.0094558	0.00108865	0.000676248	0.00149701	0.0783133	0.00225543	7.72919e-05	0.00301233	0.00228258	0.0754569	0.00189971	0.00498533	0.000449728	0.00121067	0.0262508	0.00446181	0.0101903	0.00333396	0.00246638	0.0161961	0	0.00145458	0.000708817	0.00400437	0.000207182	0.00147553	0.000153905	0.00275974	0.000584658	0.0132344
GM905-60	2018	0.0508686	0.000520772	0	0	0	0	0.00340888	0.000804361	0	0.408663	0.198794	0.0795119	0.176338	0.0435087	0.00276359	0.00025629	0	0.00935606	0.00103663	0.0006994	0.000937808	0.0978164	0.0022942	0.000116282	0.00271386	0.00191982	0.0770781	0.00176328	0.00464412	0.000391131	0.0015786	0.0170311	0.00715574	0.0104285	0.00300964	0.00247359	0.0119206	0	0.00149638	0.000725088	0.0040429	0	0.00144252	9.4907e-05	0.00290869	0.000628105	0.0148566
GM905-60	2018	0.0444677	0	0	0.000287067	0	0.000187104	0.00263874	0.000709251	0	0.401127	0.189792	0.10203	0.210431	0.0392722	0.00256251	0.000216595	0	0.00623807	0.00085417	0.000657185	0.000101748	0.0765825	0.00192662	0.000102453	0.0038611	0.00112192	0.0671174	0.0015751	0.00399996	0.000250997	0.00180673	0.0264592	0.00703914	0.0105752	0.00375036	0.00255882	0.0235499	0.000367242	0.00159106	0.000691213	0.0046182	0.00144775	0.0014833	0.000151767	0.00262508	0.000757413	0.0144341
GM905-60	2020	0.0341127	0	0.000657142	0.00144375	0.000487424	0.000215568	0.00382271	0.000865718	0	0.27189	0.0610306	0.071348	0.142483	0.0503558	0.00583448	0.0019257	0.000728601	0.00660293	0.00107834	0.000404993	0.00229614	0.0811284	0.00158186	0.00133733	0.0117892	0.00285982	0.0268868	0.000900596	0.00321175	0.000397018	0.00198721	0.014193	0	0.000776981	0.0459348	0.00176469	0	0.000376768	0.00156677	0.00192299	0.00178056	0.0085742	0.00126952	0.000625691	0.0031658	0.000687254	0.00872121
GM905-60	2020	0.0373199	0	0.000610744	0.00130212	0.000526072	0.000252172	0.00331155	0.000801366	0	0.235823	0.0621203	0.125121	0.155358	0.0469843	0.00558983	0.00189949	0	0.00619391	0.000879767	0.000347469	0.0013939	0.0846357	0.00120099	0.00144112	0.00106501	0.00232417	0.0249015	0	0.00224775	0.000293947	0.00166999	0.0123844	0	0.000611697	0.0415813	0.000882017	0	0.000334682	0.00140498	0.00163862	0.00155114	0.0104679	0.00116186	0.000574416	0.00231875	0.000627447	0.00696358
GM905-60	2020	0.0327942	0	0.000758413	0.00166729	0.000709187	0.000439932	0.00348761	0.00092058	0	0.241087	0.060454	0.0763482	0.144208	0.0590535	0.00599849	0.00137649	0.000626278	0.00777837	0.00107105	0.000447325	0.000798684	0.0768328	0.0014205	0.00146307	0.00247071	0.00292689	0.0273633	0.000435287	0.00319721	0.00027648	0.00312428	0.0147572	0.00165966	0.0010811	0.0505751	0.00247034	0.000294332	0.000512863	0.00244751	0.00232325	0.00154736	0.0151979	0.00169632	0.00072483	0.00413382	0.00110558	0.0116722
GM3736-71	2018	0.0463018	0	0.000239816	7.65086e-05	0	0.000210459	0.00420284	0.000825873	0.00110843	0.393646	0.179985	0.0972567	0.0716837	0.068528	0.000642395	0.00029017	0	0.00978963	0.00129673	0.000661766	0.00195934	0.0775437	0.00238106	0.00012098	0.00270658	0.00279142	0.0719126	0.00172109	0.00571808	0.000569951	0.00148622	0.0236666	0.00389929	0.0146218	0.00318962	0.00274351	0.003948	0	0.00161416	0.000772283	0.00528144	0.00815656	0.00140462	0.000164462	0.0025339	0.00031955	0.0119279
GM3736-71	2018	0.0424347	0	0.000237889	5.86559e-05	0	0.000124778	0.00301117	0.000599567	0	0.383607	0.188083	0.06999	0.0713261	0.064876	0.000398968	0.000210646	0	0.00927092	0.00108315	0.00059588	0.000385962	0.078344	0.00183878	9.93062e-05	0.0029338	0.00213189	0.0710354	0.00132239	0.00315178	0.000251881	0.00176417	0.0196174	0.00723393	0.0147229	0.00317275	0.00209286	0.00932344	0.000293824	0.0016377	0.0007634	0.00501914	0.0107627	0.00135622	0.000155195	0.00342611	0.000337448	0.0152789
GM3736-71	2018	0.0442221	0	0.000238597	0	0	0	0.00319498	0.000641452	0.00107214	0.394349	0.205567	0.155775	0.202666	0.0678532	0.000422223	0.000227155	0	0.0091179	0.00131581	0.000535231	0.000887922	0.109061	0.00234325	8.99641e-05	0.0106317	0.00202869	0.0710955	0.00176392	0.00424118	0.000367476	0.00220891	0.016942	0.00681916	0.0157281	0.00317322	0.00343037	0.0116341	0	0.00182753	0.0007499	0.00570803	0.00895778	0.00144002	0.00013577	0.00387746	0.000400905	0.0171381
GM3736-71	2020	0.0258263	0	0.000449098	0.000290705	0.000371235	0.000192303	0.00279032	0.00052182	0	0.407495	0.119822	0.104756	0.135182	0.076629	0.000510453	0	0.00013926	0.00345256	0.00135487	0.000449424	0.000156571	0.062596	0.00133367	0.000287038	0.00197879	0.00309501	0.0565451	0.00335996	0.00318504	0.000214009	0.00199032	0.0188132	0.00135288	0.00104389	0.0371274	0.00111488	0.0137486	0.000747087	0.00211542	0.00119755	0.00414029	0.00907965	0.00221367	0.000450816	0.00276701	0.000811486	0.00752753
GM3736-71	2020	0.027345	0	0.000508191	0.000255436	0.000509593	0.000288664	0.00294518	0.000478744	0	0.406042	0.118974	0.079537	0.148769	0.0781821	0.00058313	0	0.00015562	0.00358796	0.00130654	0.000425705	0.000175485	0.0852492	0.00132157	0.000438426	0.000734002	0.00276569	0.0602781	0.00300021	0.00282186	0.000226085	0.00205222	0.018302	0.00192678	0.00067473	0.0368963	0.00126614	0.0147906	0.000782874	0.00215309	0.00111791	0.00430244	0.0108814	0.00229581	0.00039951	0.00312531	0.000837607	0.00938203
GM3736-71	2020	0.023486	0	0.000377825	0.000264523	0.000573714	0.00030238	0.0029674	0.000515072	0	0.367415	0.0970106	0.0795	0.119307	0.0671812	0.000402078	0	0	0.00300071	0.00113675	0.000341959	0.000206097	0.0595913	0.00112809	0.000232305	0.00211698	0.00275474	0.0534378	0.00273885	0.00233118	0.000194598	0.00151073	0.016374	0.00111521	0.0012815	0.0303705	0.000992941	0.0124418	0.000670116	0.00178549	0.000785278	0.00377461	0.00964284	0.00197371	0.000229723	0.00223175	0.000664013	0.00661656
GM3736-78	2018	0.0549191	0	0	0.000162571	0	0.00015973	0.00318902	0.000845184	0	0.443238	0.0691309	0.0737106	0.140803	0.102019	0.00132044	0.000266012	0	0.00375029	0.000773161	0.000564888	0.000223775	0.101345	0.00230029	6.56053e-05	0.000459778	0.0025614	0.1199	0.00299636	0.00482667	0.000394762	0.0014869	0.0349301	0.00842547	0.0014599	0.00530686	0.00110973	0.00381439	0.000651753	0.00235817	0.000827082	0.0034246	0	0.00202525	0.000353936	0.00308936	0.000516261	0.00992901
GM3736-78	2018	0.0495167	0	0	0.000248498	0	0.000159454	0.00431407	0.00109764	0.00096603	0.438584	0.0747549	0.127812	0.154001	0.0856255	0.0014071	0	0	0.00293985	0.000899952	0.00036815	0.00735107	0.108752	0.00226973	6.4405e-05	0.000888072	0.00310692	0.117371	0.00268247	0.00503	0.00112053	0.00105258	0.0346536	0.00298533	0.000693204	0.00503159	0.00824363	0.00298413	0.000450943	0.0013924	0.000730167	0.00209199	0.00193748	0.0012431	0.000295966	0.00155935	0.000319623	0.0033435
GM3736-78	2018	0.0433695	0	0	0.000132729	0	0	0.00293867	0.000830267	0	0.405514	0.0574468	0.0593455	0.132036	0.0842763	0.000968929	0.000212602	0	0.00293223	0.000617611	0.000385094	0.000115526	0.0774581	0.00205619	4.98399e-05	0.000618405	0.00220788	0.0942014	0.00287013	0.0045569	0.000300311	0.000837569	0.0289709	0.00487514	0.00122385	0.00471328	0.000453445	0.00290444	0.000529134	0.00181496	0.000681382	0.00276415	0	0.00156869	0.000286392	0.00174775	0.000422859	0.00610576
GM3736-78	2020	0.0500381	0.00164981	0.0003245	0.000845065	0.000799041	0.000439374	0.00410817	0.000994317	0	0.378696	0.279194	0.178258	0.315372	0.119739	0.00970226	0.00316477	0.00120591	0.00262882	0.00150816	0	0.00369291	0.0850327	0.00164553	0.00040057	0.00121593	0.00876115	0.0957912	0.00414199	0.00349087	0.000628015	0.000861723	0.0192899	0.00161651	0.00156101	0.0415566	0.000904246	0.0133368	0.000872007	0.00244101	0.0020052	0.00419598	0.0114848	0.00224582	0.000570176	0.00242046	0.000717062	0.0033423
GM3736-78	2020	0.0412086	0.00149564	0.00053257	0.00086895	0	0.000227927	0.00239806	0.00074544	0	0.334872	0.260644	0.140715	0.17246	0.109338	0.00858311	0.0025429	0.000128321	0.00234175	0.00107923	0.000286741	0.00030972	0.0635313	0.00130138	0.000395501	0.000801167	0.00821996	0.0818811	0.00300062	0.00260095	0.000246171	0.00108878	0.0171329	0.00200867	0.00167272	0.0417736	0	0.0127197	0.00107385	0.00229176	0.00215558	0.00388757	0.00124938	0.00228765	0.000555109	0.00237853	0.00095116	0.00310127
GM3736-78	2020	0.0414091	0.00111121	0.000435122	0.00083762	0.000677179	0.000400098	0.00357993	0.00106207	0	0.332604	0.226087	0.139252	0.13457	0.102262	0.00648815	0.00204765	0	0.00223247	0.0011084	0.000236446	0.00173245	0.0526859	0.00126466	0.000418538	0.000791777	0.00706678	0.0749351	0.00326166	0.00290393	0.000298365	0.000934628	0.0164766	0.00137329	0.00130723	0.0366242	0.000406897	0.0109333	0.000728699	0.00200693	0.0018646	0.00321871	0.00851944	0.00184296	0.000514652	0.00191925	0.000625317	0.00214581
