# Supplementary material for: Carotenoid composition and sequestration in cassava (Manihot esculentum Crantz) roots
Source: PLoS One. 2024 Nov 18;19(11):e0312517. doi: 10.1371/journal.pone.0312517 (PMC11573132; doi:10.1371/journal.pone.0312517)
Supplement: S4 Table — (XLSX) [file pone.0312517.s006.xlsx]

## Sheet: Sheet1
S4 Table. LC-MS data of GM5309 lines (area relative to internal standard and sample weight).
Line	Compound00001	Compound00002	Compound00003	Compound00004	Compound00005	Compound00006	Compound00007	Compound00008	Compound00009	Compound00010	Compound00011	Compound00012	Compound00013	Compound00014	Compound00015	Compound00016	Compound00017	Compound00018	Compound00019	Compound00020	Compound00021	Compound00022	Compound00023	Compound00024	Compound00025	Compound00026	Compound00027	Compound00028	Compound00029	Compound00030	Compound00031	Compound00032	Compound00033	Compound00034	Compound00035	Compound00036	Compound00037	Compound00038	Compound00039	Compound00040	Compound00041	Compound00042	Compound00043	Compound00044	Compound00045	Compound00046	Compound00047	Compound00048	Compound00049
Mass	160.843	162.84	146.94	489.284	206.971	190.927	145.931	198.937	235.926	240.908	307.865	256.954	239.903	180.899	170.939	230.949	285.913	207.935	378.386	210.951	164.939	279.921	208.958	323.94	209.954	324.938	306.906	325.938	393.908	322.943	178.976	278.926	270.921	392.921	305.915	507.895	263.931	506.908	420.89	262.929	419.897	501.921	422.887	502.917	500.919	504.918	505.919	674.391	503.921
RT (min)	0.638113	0.648979	0.65751	0.666224	0.674948	0.679305	0.681189	0.683128	0.684618	0.68501	0.687059	0.691461	0.697839	0.704515	0.711833	0.712044	0.721017	0.728486	0.743715	0.931863	0.934991	0.935994	0.941145	0.9446	0.944625	0.94744	0.950398	0.951321	0.951384	0.952789	0.955028	0.956067	0.956509	0.960957	0.961754	0.96621	0.966256	0.968017	0.969526	0.970083	0.970995	0.97167	0.973594	0.973993	0.974028	0.97406	0.97412	0.974548	0.974579
GM5309-01	804.326	894.869	6140.16	1425.52	7100.88	6323.28	4285.23	7005.74	9460.46	3267.18	1217.76	3841.7	2695.19	1838.3	2093.95	2191.86	1121.9	2412.27	29.9605	1734.99	1864.18	1048.59	2980.65	2320.91	965.355	2283.64	1358.91	1304.28	1617.16	4489.29	8777.95	2374.86	1474.69	2785.56	1803.62	1511.29	2445.36	2900.74	2066.62	3926.73	2326.87	17381	972.701	21029.2	27640.3	6370.07	3493.4	2942.1	9968.04
GM5309-02	1041.32	888.171	5276.51	1771.06	7313.69	5520.94	3592.69	5967.66	7819.62	3243.78	1177.82	4431.58	2404.91	1516.02	1594.61	1729.05	1109.92	2266.37	221.71	2130.43	1704.36	875.494	2622.45	2349.57	715.029	2490.67	1477.29	894.122	1430.73	3922.69	6980.72	2511.95	1178.43	2631.15	1430.7	1255.6	1272.93	1803.52	1557.2	3885.31	1434.06	7774.65	790.928	10394.4	12176.6	3692.3	2314.21	1587.84	4793.48
GM5309-03	947.452	907.532	5821.19	1308.31	5815.92	5636.04	2787.1	6171.45	6901.08	3198.63	934.138	3377.01	2134.6	1135.89	1926.24	2105.99	1000.73	1593.96	1076.64	1763.59	1857.47	1207.72	2487.95	2188.99	1061.88	2483.9	1226.96	1015.95	1611.75	4258.18	7815.64	2940.65	1490.67	2785.54	1065.89	1293.56	1942	2173.73	1406.07	3910.58	1427.35	12750.1	1028.58	14165.8	19444.3	5676.14	4200.21	1923.33	7710.84
GM5309-04	810.938	834.251	5544.24	1272.37	5424.43	5542.89	3131.96	7590.77	6713.27	2932.21	979.41	3733.93	1899.57	1659.22	1470.78	2330.37	645.843	1464.11	326.919	1650.47	1400.79	1081.24	3332.2	2055.29	1119.17	2322.25	1390.09	1233.64	1350.81	3852.14	7925.52	2181.02	1168.43	2285.63	1300.89	887.463	1477.98	1576.5	1350.17	3596.5	1567.86	8281.82	978.009	9323.95	13014	3894.57	2141.08	1280.92	5204.88
GM5309-05	618.525	821.597	5982.78	1199.78	7227.23	5130.56	3038.06	7364.57	5676.29	3171.1	971.399	4196.52	2231.73	1282.33	2209.1	1949.45	1141.85	1579.26	187.077	1714.34	1403.44	947.383	2791.61	2359.49	897.446	2129.16	1332.88	1061.22	1231.01	3695.66	6523.82	2370.78	1553.23	2388.14	1358.81	1217.7	1721.01	1769.62	2005.93	3436.63	1841.45	10477	1157.07	12508.8	15267.1	5390.56	2950.66	1746.95	7501.05
GM5309-06	651.85	962.127	6132.31	1334.96	5534.85	5459.71	3461.62	6123.56	6702.7	3104.03	1054.64	2834.37	2412.24	1554.72	1457.47	2078.64	946.132	1733.12	4194.98	2126.49	1920.77	926.744	3214.41	2285.6	1035.97	2045.96	1698.37	864.845	1286.95	3748.9	6345.08	2351.57	976.014	2682.35	1508.69	1235.71	1270.98	1843.56	1654.48	3690.46	2011.33	8991.51	760.323	9267.02	11472	3675.78	2440.72	1301.57	5146.97
GM5309-07	788.989	856.907	6018.27	1629.22	7440.26	6520.21	5194.64	7835.99	10883.2	3937.71	2057.35	3840.44	3488.21	1623.26	1885.61	2504.09	1253.71	2727.8	111.189	1660.41	1909.39	933.428	2480.04	2516.67	1127.12	2390.13	1342.2	910.775	1392.81	4015.27	8010.1	2033.28	1039.94	2373.44	1885.47	1045.26	1938.06	1567.23	1810.9	3810.13	1729.02	11240.8	1002	13453.1	16433.7	5007.23	2805.49	1830.19	6397.25
GM5309-08	511.897	605.092	6507.18	2899.93	6243.36	6217.02	5077.2	7633.7	11529	3707.91	1742.2	3769.12	3241.53	1884.58	2089.58	1622.27	1517.15	3034.97	19.9682	1696.19	1184.29	1145.68	2809.25	2063.66	1021.85	2141.65	1427.31	779.549	1208.28	3751.29	7093.05	2396.62	936.636	2709.4	1644.26	1195.63	2338.63	2606.21	1946.56	3200.68	1754.1	14724.8	1045.12	16854.9	23659.5	5950.06	2979.03	2523	8742.71
GM5309-09	760.969	705.712	6071.22	2504.63	7139.72	6270.15	5674.26	8924.04	11674.8	3550.02	1527.96	3539.29	3669.78	1964.71	2277.63	1759.65	1543.94	2810.19	41.2766	1626.44	1327.53	862.167	2519.24	2837.44	838.194	2670.99	1503.24	907.42	1373.43	3373.37	7814.07	2470.01	1109.14	2378.72	1862.08	798.218	1740.26	2271.51	1738.91	3730.94	1674.35	11744.2	1159.07	14097	17520.3	5200.73	2709.61	1920.71	6235.27
GM5309-10	978.758	702.427	5956.38	1318.33	5200.67	5801.26	2813.71	6703.41	6179.39	3187.28	751.032	3136.68	2157.88	1604.65	1560.02	2030.72	1286.34	1809.02	448.096	1938.08	1797.62	786.286	2988.1	2719.09	830.907	2300.33	1265.67	780.311	1470.75	4901.43	8148.87	2402.07	1442.74	2511.25	1368.2	918.76	1995.37	2157.75	1331.55	4119.82	1614.53	13239	737.023	14960.7	19428.1	5498.06	2876.82	2468.75	8099.79
GM5309-11	850.255	792.975	6219.37	1767.73	6945.12	6056.16	4638.76	7348.56	8947.03	3373.78	1364.26	3478.93	3246.53	1405.58	2226.47	2293.71	1382.25	1734.42	64.5835	1675.76	1670.42	1293.58	2446.74	2501.95	960.045	2127.8	1436.03	710.371	1680.4	4289.56	8347.7	2869.42	1119.83	2944.69	1155.12	929.418	1992.65	2529.26	1642.46	4560.43	1288.93	16777	931.416	19324.3	23501	6194.45	3568.59	2802.27	8861.51
GM5309-12	763.014	837.565	6160.69	1706.46	7087.68	5673.99	3707.87	9010.42	7940.25	3145.91	1100.59	3488.11	2555.4	1428.14	1755.06	2354.29	1015.37	2364.21	108.526	1807.59	1556.57	980.725	2826.19	2229.69	701.718	2466.74	1430.09	1005.97	1536.6	4350.22	9547.49	2728.42	1175.11	3008.79	1599.21	1416.79	2307.58	2026.58	1711.02	4396.15	1563.94	13239.6	869.484	16436.7	19687.1	5938.78	2984.01	2380.79	7866.78
GM5309-13	1123.86	826.282	5763.14	1729.14	7213.96	5823.21	3483.51	6540.16	7879	3551.47	1290.36	3763.16	2566.07	1542.71	1807.04	2169.18	1069.32	2268.43	715.731	1873.47	1696.37	1276.31	2712.36	2768.22	1126.48	2511.98	1980.68	823.551	1315.5	4167.02	8225.15	2619.11	1119.14	2470.7	1374.78	1126.45	1675.04	2187.69	1718.93	3999.82	1557.87	10406.3	703.713	13047.4	16749.7	5442.39	3005.2	1792.84	6765.84
GM5309-14	1018.74	912.856	5678.06	1328.97	7505	5465.08	3125.33	6710.17	7865.97	3556.12	1105.27	3820.53	2359.66	1723.1	1392.91	2540.03	1053.99	2488.82	107.862	2025.27	1533.9	1087.85	2521.28	2447.37	611.177	2748.98	1462.73	927.429	1573.9	3649.82	8813.83	2346.21	1433.4	2786.85	1549.9	1206.36	2077.84	2288.94	2209.04	4579.88	2146.46	14395.9	1160.44	16973.9	21473.4	6550.42	3396.76	2468.67	8142.42
GM5309-15	689.713	797.531	5481.66	1769.24	5951.87	5918.79	3831.84	6858.14	9013.05	3605.28	1322.41	3198.61	2460.81	1491.02	2113.32	2176.75	1118.31	2749.54	328.228	1560.9	1679.41	1003.71	3028.65	2600.01	1018.41	2301.06	2870.35	1126.83	1425.08	3185.55	7588.19	2383.59	1113.57	2747.07	1446.32	1048.33	1756.56	2034.72	1361.16	3913.08	1552.17	11125.4	749.499	12967.7	17297.9	4920.14	2830.29	2459.83	7348.28
GM5309-16	725.757	877.547	5475.05	1087.27	5282.69	5185.4	3067.46	6835.98	6470.36	3022.86	1105.95	3452.89	2347.69	1345.6	1657.92	2211.16	944.822	1683.84	2218.51	1922.78	1390.78	1179.08	2691.68	2293.55	898.808	2458.72	1390.78	876.158	1272.97	4115.78	8089.36	2671.72	1325.57	2467.35	1231.05	1141.8	2038.52	2156.42	1250.32	3794.86	1206.39	12943.4	808.238	14883.5	18639	6001.18	2961.33	2470.68	8843.96
GM5309-17	798.212	623.116	5715.99	1459.3	6757.97	5251.94	3888	7425.64	7765.83	3144.43	1005.29	4002.5	2401.44	1273.46	1882.15	1989.91	1023.32	1557.87	69.2357	1823.39	1982.41	906.012	2692.73	2386.47	895.35	2175.51	1398.6	965.272	1429.84	4179.18	7926.63	2688.7	1405.96	2484.47	1459.26	1029.84	1814.64	1857.83	1549.67	3458.85	1765.92	9106.19	726.272	10385.5	13019.1	4136.5	2460.43	2015.73	5543.09
GM5309-18	1036.65	870.193	5626.65	1841.62	8236.12	5947.55	4648.06	8701.4	9623.32	3435.59	1575.99	4899.04	2915.6	2056.05	2016.1	2401.6	1237.76	2247.13	15.9793	2788.33	1480	1029.93	2601.72	2061.85	1203.68	2305.55	1061.2	968.676	1405.41	4438.6	9646.54	2951.33	1399.44	2549.21	1095.18	1225	2111.09	1932.72	1722.96	4006.55	1430.73	14285	940.706	16834.4	21107	5684.78	3093.84	2511.2	7953.69
GM5309-19	769.619	1150.42	6173.67	1222.39	5908.7	5228.96	3854.77	7443.21	8091.15	3398.12	1291.61	3560.58	3040.6	1717.02	1943.45	2203.76	1038.61	2057.28	139.804	1582.55	1704.41	828.909	3181.83	2971.41	774.311	2218.37	1285.63	959.41	1327.58	4508.07	7199.02	2279.61	1131.84	3440.14	1351.53	1183.75	2179.09	2328.9	1597.91	4453.55	1449.43	14365.1	1035.31	15294.2	21596.2	6157.76	3334.26	2422.2	8525.87
GM5309-20	854.225	1267.69	5273.18	1139.84	6783.86	5328.39	3430.92	6473.03	6912.18	2998.14	1059.3	3813.05	2195.87	1482.06	1437.47	1980.73	902.167	2062.58	282.967	1891.44	1757.66	1079.21	3126.44	2780.16	830.868	2368.7	1293.56	951.32	1285.53	4242.81	6846.1	2384.01	1318.15	2876.76	1186.38	1271.59	1721.64	1896.01	1077.17	4367.97	1306.2	10998.7	744.976	14364.9	18489.5	4822.01	2821.48	1828.78	6801.93
GM5309-21	1159.81	1073.89	5245.06	1571.31	5430.17	6256.5	3613.87	6759.74	7360.09	2821.6	1319.61	4170.53	2575.98	1412.83	1845.54	2487.37	800.926	2033.36	100.532	1560.54	1510.58	804.933	2280.84	1918.73	932.071	2340.85	1635.12	848.153	1503.94	4402.02	7573.85	2327.49	1509.24	2421.98	1768.93	1093.81	2085.78	2524.56	2005.16	4402.56	2077.79	14339.8	1015.91	18458.6	24623.4	6219.24	3160.2	2459.3	8504.04
GM5309-22	916.038	619.154	5509	1062.51	4601.04	5591.76	3818.76	6504.48	7900.43	3654.98	1398.83	3706.92	2895.4	1631.79	1944.62	1912.6	1604.49	2416.66	28.6182	2144.85	1580.3	1112.3	2119.6	1994.37	983.857	2381.96	2017.73	1026.55	1588.25	4048.11	7648.38	2603.5	1642.91	3602.6	1601.64	1556.4	2588.77	2864.42	2339.16	5407.87	2051.64	22827.2	1104.39	26951.4	36544.2	9334.11	5061.92	2989.64	12430.2
GM5309-23	858.22	895.501	7122.28	1023.94	4882.28	4865.51	3116.58	5914.8	6136.52	3124.51	1041.92	3007.39	2002.69	1294.96	1353.6	2342.78	876.179	1659.72	1014.45	1981.85	1555.19	793.578	2669.62	1974.49	687.034	2140.37	1324.82	820.853	937.364	3137.01	5935.27	2347.3	1277.49	1726.3	1337.49	1380.05	1879.36	2304.06	2033.1	4375.95	1951.87	12900	797.594	15511.7	20659.7	5626.54	2936.38	1907.37	7709.55
GM5309-24	889.496	894.8	6049.43	1298.99	6874.29	5807.02	3743.04	7875.75	6989.49	2642.56	920.144	4217.86	2368.22	1422.82	2513.34	2604.64	1121.87	1937.5	120.506	1787.68	1834.96	1081.89	2667.81	2527.34	975.401	2715.83	1430.14	1328.25	1563.95	3861.58	8544.14	2532.65	1708.42	2758.4	1347.58	1124.49	2459.38	2249.71	1671.78	4196.56	1319.59	18241.5	929.44	22480.7	28921.7	7533.36	4139.26	2935.45	10507
GM5309-25	1218.43	911.507	5861.92	1666.51	6887.78	5682.06	4351.21	7213.41	7963.01	2731.22	1118.59	4033.51	2273.79	1464.13	1942.85	1966.12	1077.97	2010.75	228.378	1784.31	1464.73	858.205	2661.12	2312.85	908.12	2164.42	1173.06	1038.59	1629.14	3861.4	8472.27	2150.42	1196.38	2354.15	1330.89	1418.05	1410.77	1740.32	1387.43	4276.82	1470.68	10737.4	914.771	11994.9	15173.8	4862.83	2615.13	1644.44	6860.06
GM5309-26	1135.8	863.543	5803.06	1321.63	6138.01	6440.32	4104.82	7697.33	8706.02	3331.08	1185.82	3778.45	2543.45	1386.89	1842.97	1830.32	899.514	1956.79	62.5842	1692.48	1846.26	864.864	3392.14	2318.89	856.211	2358.94	2320.33	736.366	1243.71	4381.4	7782.45	2481.34	1289.62	2560.53	1002	934.741	1958	1776.95	1393.46	3460.67	1370.83	9685.06	720.393	11400.8	14912.4	4597.92	2477.38	1800.2	5802.96
GM5309-27	806.318	1176.51	5496.88	2079.92	6759.85	6107.99	4007.53	7040.84	7016.24	3470.85	1446.13	4359.1	2691.92	1586.6	2345.68	2519.36	1145.87	2392.93	437.452	1848.23	1399.46	1124.47	3121.05	2275.62	820.888	2574.53	1579.24	981.333	1181.06	4470.01	8135.22	2431.37	1447.35	2561.25	1344.81	1223.01	1985.91	2264.91	1363.51	3674.38	1259.68	9710.07	1101.21	10598.3	14407.2	4374.64	2526.59	1567.26	6194.12
GM5309-28	763.572	831.455	5930.67	1480.36	5222.97	5664.59	3582.9	6211.46	7717.75	3271.16	1108.91	3689.9	2274.93	1417.1	1735.32	1921.17	1162.75	2594.75	60.5599	1804.09	1851.31	937.962	2915.11	2257.35	840.105	2510.26	1377.27	884.78	1298.06	4297.09	8706.95	1976.49	989.892	2391.85	1446.57	911.337	1708.11	2172.15	1901.18	4291.13	1686.16	11245.3	863.475	12717.8	16092.9	5316.9	2662.7	2116.05	6472.22
GM5309-29	987.391	1139.9	6078.98	1376.25	5580.91	5302.56	3752.52	6762.79	8628.97	3674.09	1239.07	3704.03	3132.72	1679.22	1951.52	2867.04	1450.19	1876.31	121.843	1575.23	1734.33	900.114	2681.78	2157.73	893.489	2653.11	1484.68	1174.4	1241.64	4465.29	8020.96	2539.95	1378.11	2526.51	1450	1051.26	1454.69	1867.51	1853.49	3539.28	1562.53	9052.38	816.215	11215.5	13736.2	4360.7	2633.78	1678.41	6105.61
GM5309-30	710.401	1032.68	5650.71	1177.84	6843.38	5336.63	3907.68	5839.19	6931.09	3037.47	893.535	4713.29	2371	1345.58	1731.16	2430.22	1071.98	1735.77	96.5412	1770.38	1800.37	996.077	2792.44	2170.56	1082.64	2141.23	1868.22	862.216	1376.88	3316.35	6330.42	2354.26	1159.19	2526.75	1779.02	1305.6	1414.16	1919.49	2106.58	4456.27	2059.36	8608.35	1174.48	10238.1	12981.1	4088.13	1833	1241.06	5647.5
GM5309-31	1309	1073.33	5989.1	1239.78	8038.32	5585.69	3683.38	6862.09	7461.02	2918.93	1331.68	4097.55	2215.88	1462.18	1950.26	2091.99	1095.31	1826.4	131.832	1852.24	1966.09	948.087	3117.9	1826.27	913.457	2480.04	1426.09	871.511	1446.78	3782.33	7620.12	2553.99	1350.23	2340.21	1882.86	849.521	1545.94	1681.74	1754.35	3335.53	1887.43	9601.06	1306.25	11725.4	14033.3	4355.51	2280.28	1527.24	5578.52
GM5309-32	735.708	699.102	6698.56	2354.31	6319.62	6819.15	4866.26	7143.34	11507.6	4152.63	1761.71	3667.94	3753.18	1553.32	1892.25	2016.03	1802.32	2686.5	66.5807	1680.39	1386.76	966.679	2461.97	2564.49	1424.75	2287.57	1057.88	1059.2	1340.16	3904.74	8012.71	2418.11	1200.35	2507.27	1376.14	1442.71	1915.34	1872.13	2187	4625.1	1557.84	14070.5	850.838	15643.1	21007	5561.08	2748.91	2577.08	7472.31
GM5309-33	744.363	925.459	5854.89	1214.43	5160.63	4890.27	3048.6	6507.38	8044.8	3278.35	860.205	3527.39	2361.56	1384.88	1752.39	1731.76	1320.94	1863.55	2396.33	1634.46	2206.43	818.883	2672.46	2332.83	970.022	2129.81	1363.51	859.493	1353.48	3649.01	7444.25	2332.83	1260.93	2263.54	1701.72	1109.84	1793.57	1412.72	2617.1	3882.8	1992.63	7544.44	1077.86	10102.2	19719.9	3411.26	1323.58	725.688	4702.33
GM5309-34	832.956	950.135	5970.37	796.968	6036.9	5798.49	3530.76	5899.08	5864.31	3614.09	862.882	4072.77	1890.89	1219.11	1763.7	2064.02	1038.03	1634.53	280.309	2054.59	1159.76	954.683	2861.43	2097.19	874.133	2198.97	1427.41	823.551	1490.65	3950.6	7737.87	2386.07	1283.57	2639.02	1197.01	1254.29	1930.66	2008.59	1306.85	3456.55	1568.48	10249.2	1083.81	11171.3	16473.7	4519.08	2841.37	1707.68	6140.86
GM5309-35	713.057	679.095	5851.07	2458.19	8615.56	6317.14	4557.49	6905.12	10196.7	3258.54	1568.69	4831.71	2950.22	1991.47	2336.35	2448.16	1512.66	3243.81	65.2456	1708.46	1362.24	839.579	2690.57	2328.95	1178.47	2675.82	1591.25	800.277	1310.97	4136.69	6784.38	2640.56	1181.76	2892.22	2072.62	986.035	2099.25	2101.2	2181.81	4050.05	1970.08	11705.1	899.46	13719.8	19207.6	5530.79	2739.77	1565.3	6827.03
GM5309-36	844.914	801.625	7980.19	1495.4	5763.64	4572.09	3361.58	6469.47	8038.76	3421.54	802.94	4113.95	2250.38	1360.88	1628.53	1751.01	926.103	1773.67	247.024	1636.47	1759.62	1210.34	2362.17	1977.39	1000.66	2341.55	1342.2	1127.14	1488.65	3809.61	7517.98	2665.05	1175.1	2561.2	1529.25	1577.85	2304.18	2320.16	1575.22	4946.65	1738.99	15742	860.168	18794.5	25014.8	6946.68	3090.51	2462.6	9656.8
GM5309-37	1028.02	1092.58	6073.29	1359.6	7249.26	5869.13	3450.82	5346.84	7145.91	3217.14	880.186	3901.05	2329.03	1272.36	2491.42	2533.42	908.832	1899.54	170.447	1772.94	1650.44	1056.57	2517.23	2108.44	928.059	2762.91	2403.42	1098.47	1199	4089.05	7653.18	2577.15	897.434	2509.98	1541.85	1028.61	1537.91	1846.16	2228.96	4135.7	1918.67	10323.8	1249.61	11680.8	14451.7	4411.99	2575.76	1920.03	5457.2
GM5309-38	890.246	1007.43	5070.29	1352.32	5550.94	5549.61	2625.41	5809.49	7841.31	3039.48	797.671	3803.92	2636.02	1599.34	1774.4	2286.39	913.538	1745.76	486.713	1956.62	1485.24	803.531	2611.12	2026.49	860.127	2112.44	1695.69	1061.22	1176.4	3760.16	8419.03	2483.24	1302.9	2591.69	1942.62	1290.9	2286.18	2195.66	1776.86	3885.34	1921.3	10653.1	1218.99	12610.6	16535.9	5152.24	2882.65	1758.87	6366.63
GM5309-39	788.137	647.654	5702.88	1307.23	6228.36	5364.81	3010.4	6015.44	7560.96	3187.5	1088	3161.85	2269.51	1226.63	1665.36	1909.18	1135.4	1992.15	1631.03	1831.32	1872.46	886.663	2783.17	2058.96	851.386	2238.54	1345.91	702.302	1432.49	4300.76	6372.81	1800.6	1112.33	2979.5	1570.91	977.179	2039.49	2122.73	1758.63	3994.57	1926.32	12029.4	949.883	13234.3	18312.7	4678.17	3064.03	2202.01	7010.69
GM5309-40	1203.83	974.776	5486.39	1548.69	6371.24	5147.44	3337.73	6778.83	7403.77	3407.69	1326.99	4160.74	2195.89	1211.13	1462.16	2162.56	824.275	1432.14	111.192	1768.97	1746.99	1056.57	2777.61	1796.21	705.051	2469.26	1388.81	871.48	1733.03	3656.36	8419.06	2454.65	1066.54	2565.14	1381.46	1165.73	1583.19	1964.67	1742.96	3716.85	1236.31	11344.4	913.414	13538.1	18324.2	5065.66	2830.8	1971.95	6632.9
GM5309-41	561.179	917.325	7310.88	1140.46	5740.48	6021.41	4258.62	7373.5	8987.06	3284.57	1678.4	4203.72	3130.97	1957.85	2128.96	2010.33	1333.47	2461.19	50.5997	1887.79	1509.08	776.17	2545.47	2241.95	836.743	2295.83	1447.83	872.701	1234.77	3773.55	7222.22	2193.91	1425.8	2468.81	1889.81	1107.61	2458.13	2379.76	1664.74	3802.23	1676.8	13205.3	808.082	14057.3	19167.7	5714.7	2705.91	2421.73	7613.94
GM5309-42	639.154	860.216	6213.81	2000.75	5257.84	5886.97	3976.82	7090.15	9382.26	3113.31	1546.67	3551.44	3402.93	1929.53	2064.02	2010.73	1185.17	3082.69	158.447	1614.49	1944.7	1111.86	2678.39	3032.53	1053.25	2227.68	1242.99	981.326	1465.99	3880.09	8448.15	2549.2	1169.74	3133.8	1898.08	1081.2	2287.61	2730.91	2153.1	4643.12	1314.24	17204.3	927.425	19015.2	25535.9	7573.81	3707.58	2658.31	10145.1
GM5309-43	627.86	982.743	6189.36	1626.61	6732.06	5243.3	3781.82	7070.25	7149.42	3347.67	897.508	4255.87	2058.04	1382.93	1583.97	2140.59	864.89	2233.84	0	2121.26	1593.26	968.744	2746.42	2735.05	743.717	2462.09	1552.68	933.43	1290.3	3773.76	8939.19	2155.27	1509.39	2367.64	1496.73	1251.06	1558.66	2281.09	1107.92	3946.92	1121.87	9030.54	806.299	11043.2	14662	4555.48	2735.08	1693.79	6126.59
GM5309-44	943.442	928.165	5650.79	1468.76	7219.28	5470.34	3474.21	5963.6	8550.32	3706.65	876.879	3637.3	2488.11	1635.22	1869.58	2152.62	1152.53	2018.08	189.747	2110.61	1551.97	1050.66	2811.69	2576.62	761.011	2266.37	1314.95	729.72	1425.47	4686.62	7674.09	2845.62	1137.84	2746.46	1425.45	1707.74	2298.36	2721.79	2438.12	4615.92	2282.35	18041.5	1008.69	20341.3	27437.4	7725.26	3685.2	2524.02	9695.5
GM5309-45	863.614	1028.72	5698.85	1548.69	6131.7	5748.69	3540.92	7709.68	8107.57	4008.28	1450.87	4374.47	2699.3	1534.72	2421.62	2050.72	837.625	2185.23	148.48	1614.54	1543.94	963.379	2089.88	2110.49	733.684	2348.17	1831.56	1002.69	1866.85	4999.54	8846.65	3340.31	1583.92	3794.97	2247.04	1498.7	2586.61	3548	2400.16	5310.17	2243.67	32022.4	1075.27	37917.9	52502.9	11306.4	4938.73	4315.41	18352.3
GM5309-46	512.013	542.659	7145.52	3273.03	5932.89	6275.22	5466.95	8413.87	12010.5	3191.9	1605.26	4138.06	3603.37	2363.63	2298.36	2236.41	1387.56	3650.6	38.615	1800.29	1343.56	841.523	2286.19	2241.64	928.758	2528.58	1260.28	1124.48	1382.1	4071.18	7835	2467.37	1176.4	2715.6	1480.63	1325.53	1759.63	2169.06	1970.67	4165.74	1577.79	13667.3	719.69	16206.3	22355.4	5799.2	3326.12	2132.41	7046.43
GM5309-47	1033.38	719.113	5938.43	1361.6	7109.93	5745.98	4413.7	7219.33	7970.97	3257.17	1404.87	4569.53	2540.05	1944.83	2123.94	2310.96	1058.63	2215.77	128.505	1779.53	1529.17	812.2	2645.58	1992.55	800.204	2270.85	1278.22	928.021	1368.72	3829.28	7894.21	2749.48	1561.81	2643.02	1464.63	1011.26	2178.93	2346.74	1866.75	3712.15	1403.37	10864.4	912.726	12366	17269.8	4880.57	2979.11	1697.6	7016.33
GM5309-48	1147.21	921.499	5827.35	2257.1	7072.3	6027.72	4158.03	7099.74	9792.74	3321.11	1265.05	4718.02	3315.07	2014.09	2689.93	2048.67	1030.66	2322.38	79.9016	1648.49	2057.92	1078.56	2414.71	2122.52	1031.94	2487.36	1938.13	967.372	1290.91	4143.83	8777.17	2565.95	1484.05	3525.95	2386.82	1323.53	1872.16	2299.63	2741.04	4731.57	2097.18	13855.9	1336.85	16801.4	21639.1	5585.19	3659.66	2237.63	8189.58
GM5309-49	934.152	588.589	6262	1628.58	8212.48	5755.93	3772.48	6240.53	7991.58	3117.35	1468.12	5109.39	2426.2	1964.15	2022.08	2107.19	1510.68	2354.32	36.6173	1770.28	1516.59	656.442	2460.63	2260.24	999.975	2390.8	1554.58	816.241	1615.83	4073.23	8311.03	2736.91	1197.7	2780.23	1589.85	1315.52	2040.53	2361.42	2395.38	4123.08	2315.52	13803.6	1219.66	16404.6	23338.9	5850.69	3316.73	2116.46	7601.48
GM5309-50	1040.67	1069.32	5204.67	1341.62	5413.04	4644.77	3520.91	5613.52	7410.97	3603.39	1054.01	3458.3	2357.03	1384.87	1603.29	2163.83	1258.41	1903.52	95.8732	1581.93	1666.47	1169.1	2310.84	2889.95	1003.34	2543.19	1474.67	1115.19	1384.12	4356.79	7638.04	2249.01	1195.69	2595.13	1756.97	874.136	1828.21	2235.64	1630.44	4388.83	1656.41	10362.5	1160.45	11293.9	15788.4	5086.95	2795.52	1592.48	5637.72
GM5309-51	1223.64	745.655	5589.04	1055.22	6334.57	4928.57	2631.09	6284.31	6948.52	3328.76	1083.22	3862.01	2385.47	1473.99	1874.78	2499.92	808.244	1760.23	174.417	2587.62	1797.45	844.124	2449.79	1923.96	1034.54	2571.04	1256.23	988.626	1333.44	3768.66	7799.82	2501.89	1362.72	2645.64	1383.39	1166.36	1866.05	2051.11	2039.8	3985.71	2154.98	9879.81	1268.18	12261.5	18780	4851.03	2550.44	1623.66	5446.92
GM5309-52	766.991	899.49	5901.7	1227.76	5624.16	5808.48	2941.53	6482.94	6849.09	3034.07	858.221	3972.16	2128.56	1313.6	1701.79	2410.85	957.423	1400.19	259.007	1780.33	1875.51	1349.52	2564.58	2414.11	784.283	2587.79	1399.46	931.44	1421.49	4217.08	6071.25	2689.71	1129.17	2882.18	1693.72	1410.1	1758.32	2333.48	2011.96	4070.49	2302.93	14906.3	1281.6	16786.3	22050.3	5693	3310.2	2072.54	9030.57
GM5309-53	755.652	1011.96	5849.61	1209.09	6422.3	6315.77	3829.6	7457.64	8125.21	3533.42	1342.94	3764.34	3039.4	1755.73	1842.94	2037.97	1320.26	2224.41	225.708	2069.85	1623.21	1010.04	2649.26	1998.09	870.193	2455.44	1876.2	856.908	1542.02	3844.4	6851.92	2102.59	890.171	2827.68	1569.98	815.591	1736.39	1908.82	1970.78	3617.25	1949.43	9729.83	1263.68	10720.6	20211.7	4321.04	2387.53	1203.07	5534.03
GM5309-54	788.987	1065.31	6258.71	1147.9	6166.05	5772.09	3655.37	6837.38	7903	3437.68	961.46	3769.34	2930.97	1644.63	1878.27	1779.72	1175.87	2038.74	71.9073	1800.26	1855.49	1181.09	2453.32	2249.63	853.516	2225.7	1392.12	1091.22	1633.09	3893.5	8475.69	2644.52	1015.32	2440.74	1637.09	1272.27	1864.86	2272.94	1665.72	3754.94	1442.71	13623.6	853.485	15765.8	22011.5	6407.22	3370.69	2386.07	8587.57
GM5309-55	573.25	872.855	6815.09	1230.39	6016.05	6280.37	3707.1	6852.92	7558.04	3249	1084.57	4232.44	2607.84	1825.61	1680.45	2167.16	1163.13	1938.79	21.3053	1601.83	1500.66	1028.6	2527.21	2151.19	1197.71	2219.03	1499.94	770.28	1738.95	3734.96	8765.64	2603.13	1345.49	3037.88	1443.38	1130.44	2079.85	2320.15	1888.1	4582.33	1591.11	16862.3	1123.79	19376.8	25820.6	6751.41	3778.89	3215.61	8802.59
GM5309-56	989.425	1120.59	5674.15	1219.77	4812.7	5083.48	2618.73	5688.85	5883.21	3257.9	894.231	3683.99	2050.8	1173.82	1658.61	2127.96	710.421	1474.13	1193.16	1826.97	1539.32	1163.8	2456.17	2450.11	914.131	2364.18	1281.65	1131.82	1719.7	4432.08	6320.48	2814.96	1212.39	2950.12	1315.59	1203.07	2035.31	2143.15	1531.32	3906.2	1275.65	13139.2	624.506	14569.4	20999.2	5588.68	2866.88	2249	8522.81
GM5309-57	836.914	750.351	5815.03	1266.4	5051.42	6098.74	4695.96	7515.55	9292.45	3211.19	1550	3850.98	2621.36	2058.68	1835	2195.15	1303	2543.36	555.21	1517.55	1398.69	771.192	2377.32	2537.03	1045.58	2269.35	1633.14	1009.24	1244.8	4257.8	4928.01	2751.33	1051.18	2646.59	1354.4	1556.61	2098.82	2125.26	1927.82	3822.67	1574.31	14339.3	1144.2	17050.6	22644.8	6162	3126.04	2671.4	9686.08
GM5309-58	733.697	735.698	5958.28	1817.61	6568.03	4464.85	3424.87	6731.74	7285.85	3346.99	880.186	3496.75	2526.7	1588.6	1601.25	1885.53	936.115	1686.47	385.496	1653.8	1469.38	864.211	2700.4	2191.12	936.76	2328.87	1276.96	866.159	1251.65	3736.3	6386.27	3001.97	1778.99	2311.63	1331.56	1104.5	1989.33	2057.24	1566.57	4236.99	1231.01	13280.7	922.105	14130.8	18470.3	5278.08	2395.52	2043.24	7643.73
GM5309-59	706.379	807.544	7320.56	2570.93	8255.71	6172.27	5230.75	8405.18	11060.8	3164.14	1944.34	4066.91	3132.44	2152.16	2647.62	2129.63	1840.03	3058.78	63.2423	2446.49	1224.14	929.877	3180.44	2370.96	1215.47	2306.33	1642.06	1061.03	1479	4072.79	9294.09	2565.44	1176.71	2844.14	1650.02	1491.68	1962.74	2647.18	2130.47	3950.31	2013.35	14494.7	785.365	17616.7	23594.8	6785.59	3299.26	2720.14	8921.6
GM5309-60	1135.17	863.519	5903.27	1326.76	5714.11	6522.14	4314.02	7483.68	9781.47	3430.62	1450.66	3787.59	3030.48	2088.44	2522.58	2294.89	1392.13	2593.74	21.302	2010.48	1869.98	916.024	2759.4	2254.07	824.148	2313.95	1422.61	1029.2	1463.18	4423.03	6608.77	2439.23	1294.17	2479.13	1754.79	1111.69	2144.89	2645.48	2197.5	3791.75	2167.51	11937.7	651.681	14937.4	19458.8	5386.8	2825.18	2066.97	7239.96
GM5309-61	838.26	755.721	5885.83	1922.2	9271.44	6466.49	4726.62	7580.33	10421.3	3388.36	1572	4678.74	3230.53	2070	1791.72	2173.19	1242.39	3018.79	105.197	1711.74	1574.6	1061.26	2485.95	2274.31	1139.81	2293.6	1140.5	978.685	1366.84	4058.53	9770.55	2430.73	1340.18	2771.61	1650.46	1053.88	1884.83	2506.6	1417.43	3637.76	1725.65	10971.8	950.059	12475.8	16045.2	5482.01	2959.36	1725.7	7349.38
GM5309-62	1025.38	850.92	5675.36	1402.16	6024.14	5499.59	3438.9	5739.22	6988.29	3729.15	1031.29	3562.03	2267.73	1514.04	1743.15	1974.09	1237.07	1887.59	174.427	1698.4	1348.14	1039.9	2224.95	2065.92	1037.23	2416.74	1304.9	870.839	1302.93	4690.1	7516.8	3094.53	1212.36	2944	1274.89	1609.84	2193.05	2615.79	1518.58	4447.94	1641.12	15761.3	741.685	18055.6	24410.5	6678.29	3782.88	2622.44	9405.24
GM5309-63	1085.29	879.547	7553.61	1490.73	6800.61	6261.41	3934.98	7245.39	9212.19	3289.77	1114.59	4234.61	3024.18	1267.72	2013.44	2290.43	1289.7	2200.48	173.11	2398.82	1640.47	911.447	2633.82	2275.63	1151.77	2295.52	2471.42	826.214	1252.96	4217.57	9037.48	2249.66	1416.1	2519.97	1465.35	1389.45	2082.53	2043.23	2210.31	3784.92	1707.06	10968.6	969.353	13517.7	19143	4800.83	3262.93	2140.45	7398.64
[truncated: 5,000 more columns]
