# Supplementary material for: Carotenoid composition and sequestration in cassava (Manihot esculentum Crantz) roots
Source: PLoS One. 2024 Nov 18;19(11):e0312517. doi: 10.1371/journal.pone.0312517 (PMC11573132; doi:10.1371/journal.pone.0312517)
Supplement: S5 Table — (XLSX) [file pone.0312517.s007.xlsx]

## Sheet: Sheet1
S5 Table. LC-MS data of GM5270 (area relative to internal standard and sample weight).
Line	Compound00001	Compound00002	Compound00003	Compound00004	Compound00005	Compound00006	Compound00007	Compound00008	Compound00009	Compound00010	Compound00011	Compound00012	Compound00013	Compound00014	Compound00015	Compound00016	Compound00017	Compound00018	Compound00019	Compound00020	Compound00021	Compound00022	Compound00023	Compound00024	Compound00025	Compound00026	Compound00027	Compound00028	Compound00029	Compound00030	Compound00031	Compound00032	Compound00033	Compound00034	Compound00035	Compound00036	Compound00037	Compound00038	Compound00039	Compound00040	Compound00041	Compound00042	Compound00043	Compound00044	Compound00045	Compound00046	Compound00047	Compound00048	Compound00049
Mass	170.94	489.282	206.971	197.95	146.944	239.903	256.953	198.937	235.927	190.927	180.955	162.84	240.911	145.932	207.933	210.952	209.961	208.959	324.939	392.922	323.941	322.943	270.937	306.911	278.93	522.891	507.897	263.931	314.922	506.907	265.929	672.395	689.372	325.939	675.391	178.976	262.929	501.921	500.92	377.908	615.905	305.917	502.918	420.893	617.898	614.904	673.398	504.918	616.897
RT (min)	0.646942	0.650972	0.652473	0.656136	0.662388	0.6659	0.666858	0.674443	0.677593	0.679531	0.687848	0.692457	0.694153	0.709238	0.828574	0.927525	0.945334	0.947737	0.952799	0.953995	0.954374	0.958637	0.959374	0.959436	0.962722	0.964162	0.970165	0.970812	0.970989	0.972422	0.973428	0.975354	0.975437	0.975551	0.975595	0.975894	0.97688	0.977123	0.977687	0.978685	0.979147	0.979741	0.979741	0.979763	0.980884	0.981043	0.981366	0.981747	0.98233
GM5270-01	1856.35	934.856	5617.57	1075.34	4290.71	1823.1	3668.08	7571.09	6116.42	4262.67	2504.87	882.216	2725.96	2840.49	1675.26	1274.39	775.015	2042.74	2379.62	2091.39	1715.87	3904.48	1305.04	1333.02	1621.97	739.063	771.017	1639.97	1095.96	1523.41	904.839	777.689	1026.69	1050.68	1070.01	5716.26	3707.92	8739.05	14078.9	717.103	3781.9	1112.58	9983.43	1473.48	2731.91	4160.73	1827.01	3542.22	4361.8
GM5270-02	1966.91	908.183	4919.14	1230.46	4646.13	3016.2	3640.71	6902.58	6336.58	4364.54	1855.65	719.766	3207.28	3271.87	2220.5	1439.44	870.192	2777.6	2017.35	1834.91	1928.11	3726.41	1132.55	879.51	1782.97	722.376	938.741	1207.07	1012.65	1770.99	997.998	503.333	350.198	725.056	884.182	5645.3	3038.04	6006.09	9299.27	663.814	3041.93	1037.97	6995.32	1018.66	2269.72	3117.21	1503.36	3257.08	3521.39
GM5270-03	2200.66	778.357	5909.21	1131.97	4740.75	1777.15	3619.56	8009.28	6832.71	4611.62	2931.05	679.825	3142.8	3516.95	2117.35	1767	842.859	3151.1	2162.43	2223.7	2428.13	3653.78	963.373	1005.35	2134.53	518.636	1057.29	1736.34	1431.45	1741.66	676.434	990.679	482.033	796.281	948.743	7038.86	2814.92	7058.54	10693.7	761.005	3632.43	1045.27	8313.97	989.367	3314.96	3436.81	1487.3	3569.79	3595.14
GM5270-04	1751.84	852.286	4875.23	1359.64	4554.29	1548.08	3705.41	6878.03	5721.38	4275.37	2256.54	663.825	2635.41	2729.27	1546.69	1508.01	709.047	2011.91	2224.31	2266.36	2221.04	3810.17	1366.2	1101.18	1669.08	871.5	693.724	1569.86	914.788	1507.29	898.109	871.49	976.007	864.184	792.26	7245.29	3463.99	8894.88	12494.1	757.652	3858.14	1225.65	9287.65	1523.27	2943.35	4508.65	1958.76	4459.99	4344.22
GM5270-05	1797.84	1294.37	4930.55	1247.12	4996.58	2257.2	3153.55	7962.08	7131.65	5080.32	2874.42	892.247	2881.78	3936.39	3145.97	1442.17	669.146	1844.91	2209.18	2376.37	1800.3	3261.92	1380.2	1159.19	1991.44	702.417	1032.65	1801	1389.53	1882.13	866.804	962.03	822.859	746.343	1291.58	6278.37	3731.08	8861.77	14097.3	768.971	4069.18	1334.87	11120.8	1941.41	3376.07	4685.65	2001.23	4511.92	5190.34
GM5270-06	2024.16	1310.38	5164.28	1033.4	4657.61	2379.78	3361.83	6920.11	6852.84	4834.14	2580.19	651.865	2450.34	3042.91	2287.11	1344.24	759.682	2065.99	2205.85	2363.57	1715.77	3420.15	1097.9	853.568	2349.64	777.004	864.86	1360.9	896.831	2005.99	818.263	987.375	686.422	699.064	775.645	6152.29	2691.11	9289.13	13937.1	539.284	4012.06	1117.87	9823.8	882.838	3149.85	3971.5	1902.21	4125.88	4243.74
GM5270-07	1779.14	1388.24	6059.68	1390.93	5034.33	2173.89	3609.5	7547.11	7533.22	5198.76	2225.85	953.454	2799.17	2930.32	1562.71	1535.98	873.55	2679.18	2275.68	2805.03	2282.34	3478.16	1183.11	1123.2	1864.87	1066.63	1003.99	1831.58	1262.99	1530.01	1089.24	1300.94	942.734	759.654	1117.16	5644.15	2982.83	10308.4	14586.5	560.594	4169.81	1109.85	11535.6	1522.63	3828.34	4670.49	1722.4	5040.03	4545.98
GM5270-08	1638.52	984.726	5006.91	1253.06	4151.89	1839.66	3785.83	6805.37	5662.73	4228.54	2928.2	573.265	2707.79	2743.08	2500.12	1827.56	742.355	2296.95	1983.38	2645.78	1840.18	3638.52	1300.94	967.385	2332.94	1355.52	982.708	1788.93	1247.01	2770.3	1170.44	1355.47	1512.65	866.824	1231.02	6825.02	4172.43	11233.6	18393	437.418	4083.92	1432.12	11709.8	2287.59	3757.66	5748.32	2368.19	5091.89	5317.52
GM5270-09	1843.65	930.851	4446.98	1489.46	5329.95	2650.04	2900.28	7305.39	6170.74	4173.42	2669.93	512.677	3070.79	2989.56	1884.19	1690.47	711.063	2790.98	2379.48	1907.5	2069.3	4103.19	1131.16	884.826	2007.33	683.76	834.882	1420.74	902.129	1643.11	840.187	1176.44	1088.53	751.687	1201.72	6992.85	3734.28	8094.35	12833.3	705.727	3669.04	1501.34	9332.62	1950.06	2917.44	3481.25	1916.76	3666.38	4612.42
GM5270-10	2229.79	1055.32	6222.78	1199.81	5144.77	1856.98	3205.23	7369.96	6941.14	4948.93	3893.76	806.96	2891.66	3359.01	1868.9	1795.73	896.853	2284.39	2245.78	2337.65	2021.42	3761.81	1283.02	1112.56	1832.98	701.087	866.891	1393.52	1337.6	1684.49	1065.96	889.521	1449.46	748.386	1083.27	7503.15	3559.34	9832.64	12882	515.34	3993.54	983.37	11177.6	1328.29	2847.71	3914.97	2309.72	3914.29	4280.44
GM5270-11	1902.27	882.22	4911.26	1092.62	4533.7	2197.97	3696.63	6417.89	6743.65	4499.06	2925.63	840.955	2771.87	2948.4	1673.87	1486.15	1042.03	2267.12	2226.51	2128.65	2284.46	4269.16	1269.71	996.079	1763.05	850.91	825.59	1726.43	1073.29	2053.98	827.596	1316.28	788.315	1138.53	1144.52	5575.73	3495.49	9319.95	13399.5	510.682	3408.96	1295.67	10314.2	1575.99	2948.83	4273.72	1550.69	4073.47	4622.08
GM5270-12	1836.36	885.55	4988.13	1261.71	4654.54	2187.82	2976.08	6919.6	6998.92	4480.77	2372.19	773.629	3655.82	3052.08	2161.18	1417.98	900.743	2722.66	2488.51	2458.47	2076.44	3929.04	1449.99	1555.78	2048.34	1410.76	1253.64	1789.5	1687.76	2070.44	1668.41	1266.88	1360.72	973.894	1367.41	6205.24	3405.12	9866.76	17379.7	503.288	4344.57	1825.42	13677.9	2017.87	3858.54	4974.94	2585.01	5168.05	5632.09
GM5270-13	1808.99	1034.05	6112.53	1099.92	4821.88	2175.35	3359.27	8042.74	5289.98	4948.61	2725.2	549.96	2912.91	3180.59	1984.77	1456.11	1075.25	2412.87	1877.57	2345.04	2617.24	3770.61	1412.2	1064.64	2227.83	1354.27	1028.68	1932.17	1140.55	2343	1151.21	1077.94	1194.47	949.438	1472.75	7342.63	4090.67	10996	15524.8	775.659	4477.69	2185.16	13029.3	2336.3	4066.09	5855.76	1830.33	5446.31	6040.19
GM5270-14	1416.94	1027.37	5055.69	1011.42	4602.92	1923.6	3034.9	6591.78	5385.93	4503.02	2572.74	1010.74	3333.13	2562.8	1599.26	1549.95	956.704	2328.85	2647.84	1858.21	2413.48	4288.94	1241.64	1370.17	1577.21	675.753	848.85	1327.52	1189.05	1603.83	800.249	943.388	370.832	916.738	1018.62	6781.26	3237.59	8326.05	12001	898.782	3533.25	832.894	9494.33	1047.94	2358.16	4091.79	1998.61	3790.2	3507.25
GM5270-15	2851	1305.64	5825.1	1217.13	4620.78	1984.09	3749.11	7498.87	6680.67	4449.64	3247.11	567.946	3089.38	3102.68	2265.67	1603.14	1133.82	2035.21	2555.21	2244.24	2243.67	3344.91	1233.68	1304.25	1727.69	739.027	1171.08	1653.77	1330.2	2097.16	1010.65	1438.11	1310.23	1041.26	1302.26	8475.59	3675.65	11118.5	15671.8	684.42	4537.79	1488.66	12382.1	1621.82	3788.94	5295.57	1968.68	5163.11	5268.25
GM5270-16	1894.29	1032.71	4310.54	820.325	4838.59	2057.41	3333.85	6235.45	5769.95	4208.68	2454.22	667.827	2845.73	2565.48	1707.81	1705.09	929.448	2605.92	2273.63	2032.67	2235.65	4364.96	1414.12	922.791	2073.93	814.899	1043.3	1856.91	1073.9	1464.74	1142.47	1220.37	476.038	604.536	989.993	6026.27	3310.23	7470.04	11735.9	559.251	3079.93	1218.38	9605.83	986.696	2759.69	3638.53	1864.19	4217.71	4295.62
GM5270-17	1734.45	1163.87	6396.44	1447.53	5525.73	2140.63	4218.01	6941.24	7020.97	4877.76	3782.53	726.398	2638.62	2930.31	2071.31	1779.68	723.034	2611.91	2518.67	1933.52	2218.43	3417.6	1007.99	1280.32	1957.4	884.806	824.246	1465.4	1194.41	2018.65	697.755	688.453	1164.45	812.288	974.053	7330.38	3198.44	8305.63	10372.4	464.721	3532.63	1448.06	7760.41	1608.55	3270.36	3504.08	1451.41	3763.68	4002.7
GM5270-18	2030.09	976.11	3854.43	1290.38	4883.81	2199.21	3266.54	8070.57	6603.74	4674.1	2140.02	911.503	3032.79	2963.56	1848.96	1609.94	974.715	2530.74	1986.07	2753.76	2123.25	3922.27	1508.71	1003.35	2206.47	804.922	1194.43	1623.15	1396.16	1613.24	1198.43	1341.56	1312.91	965.41	1274.32	5602.1	3757.7	10904.1	16979.9	762.983	4617.23	1382.82	13124.4	1860.87	3944.67	5121.18	2578.62	5050.51	5149.04
GM5270-19	2138.68	1387.64	4726.81	1428.94	4427.91	2666.04	3532.21	7981.55	7177.74	5437.29	2792.55	594.611	2909.08	3486.38	2434.31	1749.7	967.38	2479.38	2233.02	2328.2	1928.12	3923.4	1473.38	1265.69	1958.74	1015.31	1306.28	1671.1	1465.36	1832.25	1035.96	1107.85	1506.03	746.325	1398.83	6325.81	3362.78	9328.34	14791.8	841.54	4441.43	1714.42	10711	1662.46	3320.15	4485.3	1501.99	4197.04	4362.82
GM5270-20	1665.31	929.529	5952.59	1274.43	4706.85	1412.32	3479.85	7159.22	5186.94	4689.62	3190.79	542.667	2943.77	2448.97	1279.72	1510.08	840.908	2639.91	2684.52	2225.79	1990.7	4040.01	1227.07	2076.07	2158.48	737.691	1025.97	1453.51	955.432	1584.56	898.84	689.096	722.367	874.184	790.297	8121.19	3586.54	7852.79	11431.6	573.911	3502.62	1220.35	8959.67	1498.69	2764.28	3388.19	1701.04	4091.94	3973.43
GM5270-21	2076.77	1121.3	5173.02	1476.23	5061.86	2020.22	3704.2	8268.66	7024.7	4495.82	2736.65	842.323	2838.53	2860.46	1836.35	1446.2	910.158	2287.82	2399.57	2073.48	1888.34	4068.78	1035.97	1773.73	2146.48	1287.64	1086.57	1741.04	1276.33	1827.51	1042.62	1231.71	965.353	906.125	803.596	8463.36	3695.73	8781.08	14061.4	840.877	3992.01	1685.16	10550.6	2015.97	3233.07	4528.59	1791.58	4583.34	4798.32
GM5270-22	1701.92	1275.75	5366.56	1329.03	5162.97	2159.36	4049.58	7119.85	5772.76	4400.51	2845.77	967.466	3090.89	2371.74	1754.46	1676.55	965.432	2508.12	2117.95	2287.74	2417.63	3870.5	1310.99	1416.22	1719.16	1384.9	1141.87	1591.97	1324.31	1852.32	963.452	1374.9	1188.5	1056.67	1247.06	7212.08	3915.07	10197	14652.9	774.347	4715.8	1623.88	12174.4	1716.46	3500.21	5252.56	1718.42	4829.2	4813.08
GM5270-23	1977.51	699.791	5294.77	1512.11	4240.7	1679.91	3437.07	6887.25	5660.94	4622.87	2815.78	603.917	2974.28	2194.61	1301.05	1484.08	719.1	2515.47	2217.87	2420.86	2106	3729.25	1075.27	989.417	1615.27	876.852	938.135	1556.69	1352.95	1648.53	1197.08	766.991	702.426	798.955	1139.18	7731.56	3187.14	7676.76	12632.4	420.117	3320.41	1352.24	9869.88	1615.93	2748.37	4500.84	1569.93	4340.37	3842.38
GM5270-24	1675.92	882.897	5033.75	1197.85	4859.82	2044.22	3385.75	6501.1	5054.95	4178.74	2268.5	790.33	2668.02	2502.8	1401.51	1641.13	856.808	2279.54	1999.33	2139.82	2029.19	3876.75	1156.41	929.433	1892.87	998.01	992.034	1505.36	1334.83	1948.76	1233.04	902.07	1360.27	790.239	906.825	7452.3	3755.01	10382.6	13545.5	762.974	3717.64	1636.6	11023.1	2233.73	2816.87	4173.7	1817.55	4616.39	5435.17
GM5270-25	1771.84	968.104	4880.52	897.567	4556.98	1886.33	3470.38	7123.88	7027.72	4453.08	2719.97	569.297	2998.27	3265.91	1968.18	1516.7	716.388	2498.12	2016.71	2454.1	2277.05	3473.5	1237.05	1284.33	2182.51	981.393	1163.81	1444.15	1204.41	2019.32	1390.84	1041.96	994.048	707.737	862.863	6296.56	3035.42	10928.5	15042.2	637.162	4596.66	1605.89	12330.6	1518.01	3583.3	5074.69	1730.37	4797.77	5427.54
GM5270-26	1872.96	938.823	4329.86	1302.4	4361.22	2414.97	4067.49	7037.1	6770.89	4870.53	2420.9	613.889	2626	3311.85	1565.98	1476.09	840.208	2695.83	2276.26	2540.72	2203.81	4193.87	1180.45	1316.96	2380.18	942.099	743.013	1558.68	1409.5	2304.37	893.514	743.046	1737.75	679.791	1052.63	5415.74	4041.47	8100.3	12372.9	676.45	3817.73	1546.67	9950.19	1830.26	2849.67	4032.8	1671.81	4747.25	4338.99
GM5270-27	2567.46	926.806	5594.77	1185.17	4562.18	1884.92	4078.08	6984.3	6214.73	4694	2480.8	769.025	2982.17	3235.89	1927.6	1342.29	649.147	2562.69	2151.31	2215.24	1991.47	3982.87	1138.59	1094.6	1709.15	859.564	1043.35	1551.34	1339	1788.4	922.175	838.266	707.087	882.178	806.317	7800.02	3388.33	7807.36	12311.6	727.079	3547.44	1279.01	9222.14	1470.73	2533.37	4105.42	1811.63	3866.96	3976.24
GM5270-28	2039.43	1040.02	5148.87	1332.95	4396.45	2110.71	4066.23	7311.36	5937.27	4660.76	2622.71	689.128	2787.18	2996.2	1783.11	1855.92	779.401	2235.51	2038.38	2111.02	1638.96	3428.77	1479.81	1165.73	1920.37	1352.69	1108.94	2222.45	1384.44	1865	1030.25	994.834	1100.13	888.153	812.044	5894.48	3587.54	9812.56	14985.8	622.199	5181.24	1808.52	12256.6	2059.11	3102.19	4885.02	1837.9	4713.72	5624.44
GM5270-29	1626.03	1092.66	6247.09	1337.69	5257.56	2199.98	3774.78	7392.58	6576.15	5179.13	2263.9	819.68	2987.71	2592.21	1725.2	1417.61	869.59	2619.39	2227.91	1721.26	2241.92	3303.9	914.914	802.973	1821.76	587.276	878.899	1428.24	1054.72	1492.12	803.657	579.95	633.186	828.316	623.896	6034.71	3114.08	5893.36	8276.39	686.487	2413.02	1297.03	6956.8	1370.29	1840.41	2601.46	1247.13	3186.05	3734.04
GM5270-30	2099.51	1250.92	5956.11	1533.16	4666.33	2176.79	4042.59	7918.72	6739.2	4356.44	3329.73	586.426	2912.37	3196.57	2082.97	1251.42	704.917	2387.6	2205.94	2494.63	1791.87	4533.81	1703.24	1062.38	2100.09	597.746	893.23	1743.19	1102.29	2305.07	722.878	1200.06	509.803	850.703	1164.15	6618.25	2954.01	8698.63	13118.2	417.308	3553.66	948.514	9342.21	1112.23	3069.3	4500.11	1888.44	4160.67	3849.12
GM5270-31	1749.9	1624.72	6689.74	1375.7	4793.56	2285.89	3866.64	6984.08	8111.92	5047.21	3228.04	635.91	2680.77	3060.99	2126.05	1609.25	760.992	2704.46	2389.45	1824.27	1936.77	2792.99	1208.39	1161.16	1840.93	779.622	627.163	1157.1	1173.12	1154.47	812.906	544.598	840.893	1033.93	608.53	6260.73	2431.45	6439.44	9411.62	410.119	2613.79	1119.19	6599.12	1202.4	2212.34	3155.07	1207.71	2835.56	3852.2
GM5270-32	1791.08	1088.62	5469.8	1042.69	5308.03	2181.92	3496.28	7431.87	6454.96	4315.27	2960.3	779.031	2552.81	3051.49	2076.61	1599.88	951.376	2561.28	2318.24	2145.74	2017.93	3287.59	1457.38	1809.58	2030.62	1013.28	820.242	1592.52	1192.4	1956.04	1135.15	1378.13	1166.44	786.272	1009.32	6183.27	3543.79	8252.77	12487	756.318	3212.99	1282.27	10590.1	1650.45	2901.39	3687.68	1618.46	4396.11	4366.13
GM5270-33	1748.5	856.919	4079.53	1001.44	4542.98	1531.43	3815.87	6520.48	5816.04	4104.2	2737.21	639.866	2472.92	2359.05	1645.9	1692.45	1045.28	2405.53	1984.09	2092.64	2245.03	3946.82	1166.43	1142.47	1599.89	585.885	657.119	1852.23	1007.97	1577.23	772.981	655.821	422.784	796.287	772.341	6184.04	3462.84	6824.38	10215.8	665.147	3372.23	978.05	7728.53	852.881	2052.01	3119.89	1459.41	3044.76	3436.22
GM5270-34	1704.54	597.906	5276.58	1175.87	4487.04	1705.17	2811.11	6542.96	4980.37	4855.86	2693.94	966.79	2788.44	2416.95	1888.28	1349.61	845.585	2525.54	2398.88	2515.48	1909.62	3838.98	1237.76	995.389	2201.84	680.479	874.224	1438.87	1373.64	2029.46	1027.38	1601.34	1207.17	550.645	898.199	6351.29	3971.66	10099.9	16073	711.098	4221.26	1441.48	11937.8	1542.72	3713.28	5175.42	1927.57	5367.2	5568.31
GM5270-35	1827.07	1267.1	5901.37	1453.5	4700.17	2189.27	3616.82	7559.33	6575.94	4507.05	2891.1	717.77	2982.29	2847.14	1624.63	1626.57	611.234	2614.68	1970.83	2375	2000.14	3941.63	1088.6	1073.3	1993.49	1119.26	1175.22	1414.85	1450.22	1448.21	864.231	1185.16	842.9	893.547	1049.32	7179.69	3492.22	8170.27	13038.5	693.113	3817.85	1322.33	9891.42	1311.66	2873.64	3931.66	1488.08	3999.61	3861.11
GM5270-36	2085.47	1088.68	5832.67	1576.1	4760.19	2365.09	4132.22	8026.69	6601.73	4138.88	2779.23	833.636	2626.74	2907.18	1864.98	1710.41	855.508	2700.45	2378.2	2424.75	2102.54	3840.9	1243.02	1172.45	2158.49	884.793	672.436	1613.18	1166.41	2125.15	764.977	1121.19	1051.27	1039.28	970.728	5712.63	3661.83	9748.46	15166.8	577.911	4321.01	1171.13	11271	1432.14	2850.9	5045.97	2202.36	4874.73	4775.03
GM5270-37	1991.56	805.66	5185.6	1109.3	5000.51	2265.21	3197.38	7717.8	6160.97	4799.47	2375.77	695.824	3004.32	3126.83	1937.59	1379.55	737.711	1964.78	2321	2143.92	1820.3	3887.76	1273.04	1071.98	1804.36	965.421	982.053	1444.84	1015.35	2072.65	1007.37	1016.67	663.144	725.713	1215.76	6049.74	3379.68	9899.41	14644.2	754.356	4094.81	1229.1	11229	1347.6	3303.8	4818.45	1752.4	4854.49	4409.04
GM5270-38	1900.98	767.724	5570.98	1369.63	5067.71	2299.81	3935.16	7788.27	6787.39	4734.86	2691.29	673.165	2896.4	2804.53	1514.05	1382.18	942.713	2422.1	2420.7	2229.73	2101.11	3866.15	1117.17	1320.88	2152.45	974.667	699.697	1639.75	918.08	1886.12	1089.17	1442.72	800.91	840.858	1037.25	6712.58	3017.23	10515.8	15260	579.886	4155.66	958.022	12399.2	1215.66	3647.05	5071.84	1734.95	5055.78	4436.71
GM5270-39	1869.67	1305.68	6968.49	1305.09	4627.6	2209.91	4227.31	6931.92	5769.25	4600.96	3517.57	936.17	2307.11	2827.14	1642.54	1676.39	922.742	2271.56	2844.82	2053.94	2287.61	3551.48	1277	858.889	1936.69	549.918	727.699	1690.4	1271.03	1854.88	1132.53	687.775	515.292	843.564	1089.22	6845.88	3536.06	7948.88	11598.7	820.877	3720.45	770.32	9159.25	824.249	2993.4	3815.63	1390.89	4000.11	3269.77
GM5270-40	2234.13	935.324	5116.07	1233.73	5609	2165.43	3302.54	6849.48	6885	4783.69	2587.51	874.062	3152.19	3154.83	2084.37	1440.59	911.373	2663.43	2254.09	2384.56	2439.77	3758.46	1168.93	1535.02	2076.91	738.887	1038.48	1702.16	1409.3	1367.32	972.55	1061.84	652.364	893.423	1130.37	6726.33	3938.26	7799.68	11618.4	732.224	3586.64	1168.96	9460.01	1349.31	2921.7	3731.21	1744.79	3526.96	4051.45
GM5270-41	2019.45	924.171	6376.05	1064	5158.83	2130.05	3791.94	7796.14	6792.05	4571.62	2747.89	665.834	2550.12	3002.89	2017.43	1516.69	1275	2321.56	2362.9	2143.85	1832.93	3829	868.207	877.52	1752.43	684.43	984.038	1488.7	1478.7	2209.06	794.285	880.191	586.557	725.712	1255.65	6947.82	3849.58	8886.22	13435.7	689.74	3669.09	842.214	10152.6	1467.39	3233.69	3771.05	1956.06	4515.24	5012.64
GM5270-42	1892.36	1144.56	5220.01	1424.92	4892.66	2604.72	3544.93	7579.25	8260.47	5646.87	2922.31	905.528	2675.29	3722.08	2333.08	1552.75	866.249	2440.9	1994.17	2109.94	2102.03	3750.65	1197.13	1237.1	2478.2	1029.33	767.018	1587.31	1189.81	1617.88	891.525	701.747	1341.59	711.084	870.888	7529.11	3797.8	7229.32	11418	585.914	3322.37	1750.46	9195.97	2320.37	2675.92	3832.43	1566.67	3790.99	4522.78
GM5270-43	1720.47	1174.49	5347.97	1258.39	4947.72	1950.15	3448.98	7280.7	6060.24	4468.27	2761.84	918.148	2592.73	3285.8	2179.87	2233.7	745.031	2156.49	2320.29	2229.02	2204.43	3438.1	1237.7	1284.96	1647.8	796.934	1419.52	1388.82	1200.41	1965.44	844.22	1109.87	816.223	989.366	1137.16	6611.48	3543.29	10803.8	14140.2	635.817	4145.77	1209.05	11068.2	1443.44	2914.85	4907.58	2279.71	4165.24	4672.49
GM5270-44	2120.64	1019.37	5208.78	1259.11	4976.31	1962.23	4062.2	7699.57	6552.43	5006.99	2807.15	769.058	3431	2649.94	2016.1	1221.67	872.818	2356.76	2440.66	2086.54	1798.89	3908.66	1135.08	920.099	2201.71	810.203	882.113	1597.18	1459.33	1599.12	856.159	573.903	903.424	1032.6	818.884	7137.93	3016.59	7010.44	9948.44	830.189	3304.16	1091.81	7483.01	1746.25	2705.02	3390.69	1434.04	3378.02	3897.98
GM5270-45	2038.09	1896.96	5012.91	1645.94	4822.63	2119.32	3518.29	7820.09	7091.65	4861.19	2480.86	665.852	3072.84	3717.36	1795.01	1565.94	749.669	2912.19	2102.62	2004.7	2135.18	4120.01	1097.26	999.355	1584.6	632.506	791.628	1486.06	1141.16	1631.22	786.298	869.561	724.388	876.18	1121.24	7186.12	2794.37	7395.11	9116.3	636.517	2934.14	1036.64	7375.05	1035.3	2024.07	3329.65	1570.62	3712.49	3467.53
GM5270-46	2196.64	1638.01	5190.27	1279.08	4690.2	2973.03	3268.65	8044.8	8964.81	5428.61	2714	726.444	3347.23	3282.62	2786.54	1405.48	757.009	2199.12	2318.28	2463.45	2065.99	3933.55	1174.45	1183.11	2043.32	1308.26	1053.26	1647.83	1765.65	2214.44	1464.04	1133.84	899.488	821.565	1405.48	6251.96	3729.75	11683.3	17479	539.287	4764.35	1397.45	13397.5	1522.65	3473.31	5103.92	2286.91	5129.9	5615.89
GM5270-47	1954.89	1575.99	5270.06	1279.67	4957.07	2123.95	3279.91	7481.21	6742.75	4777.95	2786.52	608.55	2726.63	2923.64	1899.55	1234.39	677.802	2272.43	1815.67	2554.68	1893.58	3968.91	1221.11	1282.33	2277.77	671.161	958.101	1623.96	1432.16	2101.91	1147.19	1164.51	954.113	909.509	1532.69	6776.74	3918.45	10346.3	13267.8	500.008	3887.71	1500.76	11236.4	1508.08	3755.13	4692.67	1664.54	4331.88	5363.37
GM5270-48	2181.98	1962.27	5284.68	1370.3	5152.92	2542.16	3235.97	7662.28	9077.31	5694.09	2395.68	695.808	3048.25	3712.08	2311.09	1348.95	916.208	2466.96	2083.4	1749.13	2348.43	3883.7	1269.06	1631.88	2002.06	729.065	1000.07	1290.39	1341.67	1946.24	927.505	1205.11	650.486	902.862	1069.29	5843.29	3409.07	8795.02	11790.6	619.2	2841.08	1121.23	9705.49	1028.66	2690.53	3843.16	2364.34	3473.01	4026.81
GM5270-49	1867.06	767.703	5250.74	1224.47	4758.59	1737.15	3984.99	6794	6492.45	4000.39	2657.35	868.265	2717.98	2839.14	1462.15	1972.76	561.266	3024.63	2211.12	2201.1	1862.28	4052.03	1261.01	1102.55	1908.85	1098.55	846.882	1485.4	1426.79	2280.98	1147.8	910.132	1060.59	874.184	894.823	7972.54	4107.23	10406.9	14905.4	515.994	3790.97	1369.5	12288.1	2172.52	3596.57	4789.73	1703.1	4421.45	5040.68
GM5270-50	2276.49	2058.11	5074.97	1586.04	4883.84	3290.55	3414.46	8763.13	9979.44	5518.41	3610.83	684.487	2849.16	4206.04	2736.55	1590.57	826.903	2525.28	2129.17	2119.88	1987.39	3860.95	1194.38	1081.25	1571.94	661.784	951.404	1602.54	1262.31	1768.96	966.728	1177.08	579.884	767.65	979.999	7678.84	3478.05	8548.99	13043.5	538.607	4011.29	1388.13	9534.86	1516.63	2826.85	4282.2	1747.67	4171.74	4359.49
GM5270-51	2146.6	998.733	5601.56	1380.94	5116.77	2082.02	3095.38	7583.59	6044.25	4805.91	2954.27	671.839	3087.44	3144.64	2049.34	2256.38	1034	2296.91	1993.33	2061.23	1800.3	3700.45	804.93	1503.33	1805.64	625.848	780.994	1358.85	1002.68	1288.98	848.236	348.868	1004.05	745.678	705.719	7210.07	3040.05	6022.68	9261.87	480.041	3413.55	1179.14	7421.5	1577.93	2341.56	3335.53	1115.86	3352.27	3537.32
GM5270-52	2066	1201.04	6066.57	1165.14	4832.97	2064.63	3821.66	8213.92	7202.29	4612.1	2675.15	784.938	3260.33	3626.55	2235	1230.94	585.862	2615.61	2127.09	2432.47	1680.94	3672.2	1259.53	1221.61	2040.47	1370.16	902.047	1685.61	1468.59	1473.93	2257.01	860.784	818.188	802.21	1115.09	7625.16	3785.25	8466.34	12555.8	454.011	3412.39	1497.87	10390.6	1763.49	3471.11	4068.91	1784.11	4066.21	4467.74
GM5270-53	1665.54	1541.83	5652.31	1187.54	4760.29	2460.47	3947.52	6879.17	6700.52	5191.78	2504.24	820.155	2847.84	3419.58	2172.79	1439.78	848.071	2345.75	2442.96	2253.29	2287.15	3979.95	1340	1420.59	1858.4	692.948	778.789	1334.64	1449.81	1877.04	1025.12	1570.95	918.628	969.253	1032.39	6938.92	3518.61	10990	16313.3	897.908	4566.86	1252.1	12011.7	1735.99	3945.94	5306.26	1925.62	4626.05	5571.99
GM5270-54	2116.68	1022.68	5438.99	1023.37	4880.51	2087.35	3812.47	7811.27	6100.86	4229.99	2776.46	707.781	2880.36	3134.04	1460.8	1440.14	814.909	2299.6	2103.23	1916.83	1873.56	4042.06	1128.53	804.26	1532.63	353.541	1078.55	1665.09	1289.64	1527.33	856.861	1015.34	401.456	771.631	960.05	6759.79	3272.95	7930.11	12239.1	676.433	3613.85	1250.34	8649.21	1219.04	2992.65	3746.98	1928.73	3894.2	3657.14
GM5270-55	1904.94	946.874	4157.56	936.162	5499.41	2409.12	2986.42	7270.72	7372.7	3909.27	2808.55	867.561	2580.2	3327.43	2356.54	1302.5	809.696	2216.75	2129.43	2047.56	1845.78	3358.69	1025.42	1278.46	1985.6	1438.38	1029.42	1412.38	1329.14	1937.03	2171.23	778.386	1504.86	975.5	907.579	4824.03	3389.26	9117.78	14594.9	532.028	3983.19	1561.47	11391.2	2297.89	3120.84	4733.44	1682.61	4538.46	5064.54
GM5270-56	1814.42	1157.92	6019.22	1474.86	7035.78	1733.21	3621.55	7556.61	6961.22	4236.05	2387.06	851.625	3265.34	2909.05	1820.37	1404.11	1059.23	2573.28	2385.53	2020.58	2362.15	3555.27	1309.58	1486.7	2081.84	1274.94	970.029	1817.55	1260.32	1984.59	924.087	1092.5	1647.82	770.959	1119.81	8447.85	3878.14	8918.23	14080.6	1042.6	4588.53	1454.73	11578.5	2056.55	3406.02	4611.19	1857.48	4785.68	5242.25
GM5270-57	1645.33	1144.56	5633.01	1161.91	4803.37	2290.52	3225.32	6851.4	6768.12	4476.48	2615.47	666.522	2562.24	2337.12	1625.93	1591.21	651.133	2470.05	1820.86	1918.81	2145.14	4002.02	980.042	1259.66	1695.06	764.335	886.153	1569.89	1446.78	1611.24	1221.04	882.865	697.742	667.127	1021.98	6006.22	3368.23	8293.1	12144.7	541.289	3098.65	1206.4	9426.17	880.825	2982.76	4259.02	1397.51	3631.27	3961.42
GM5270-58	1736.01	894.242	4717.08	1044.09	4775.51	2197.38	3069.76	6483.6	6173.68	4385.41	2545.59	528.048	3144.3	2921.2	1873.7	1360.27	817.61	3007.4	2113.93	2025.27	1971.51	3546.76	773.68	1190.49	1494.69	622.517	1036.01	1538.66	762.342	1667.16	715.056	664.446	872.159	1025.34	731.028	5452.48	3068.06	7457.54	10334.2	495.335	3211.79	1215.74	8540.67	1492.67	2425.44	3533.29	1645.83	3559.37	3733.07
GM5270-59	2223.28	1163.93	5499.82	1544.1	4866.73	1964.31	3533.71	8250.46	7059.14	4374.59	2976.32	556.653	2855.23	3451.83	2283.09	1256.36	657.133	2404.76	1858.83	2065.24	2094.54	3664.44	1077.21	1015.29	1565.88	593.206	883.487	1070.56	1649.81	1262.32	631.153	462.698	1022.64	623.824	874.815	7308.69	3139.75	5501.95	8218.97	416.106	2624.5	1195.06	6524.62	1099.86	1932.08	2864.82	1298.96	3073.81	3073.27
GM5270-60	1719.15	1070.01	5556.55	1274.4	4861.85	1643.35	3562.99	6980.83	5186.23	4144.81	2796.54	633.196	2426.32	2843.09	1574.71	1411.54	769.044	2233.89	2060.18	2195.94	2338.39	3897.9	1074.64	1016.76	1443.55	735.764	984.131	1753.15	1243.81	1637.33	936.876	932.223	936.836	1011.43	1237.15	6627.15	3565.57	8573.82	12229.6	673.153	4501.08	1566.76	10730.9	1225.15	3323.98	4562.47	1952.3	4190.19	4621.06
GM5270-61	1712.46	1125.86	4953.58	1075.97	4392.9	2393.55	3051.39	7162.14	6324.44	4410.34	2582.04	743.065	2591.34	2671.17	1699.15	1782.22	790.927	2231.66	2121.75	2187.72	1918.08	3884.84	805.573	782.281	2309.5	846.19	783.601	1759.58	1159.09	1606.49	1021.29	888.114	625.161	847.503	844.172	5903.59	3311.46	8221.65	10754.8	482.669	3761.52	1251.64	8724.17	1305.57	2734.3	4311.5	1595.86	3698.31	3773.54
GM5270-62	1864.87	913.449	5635.2	1234.99	5297.39	1742.95	3093.92	6783.02	4935.96	3723.01	3378.12	649.783	2548.07	2953.92	1588.46	1375.99	882.701	2519.65	2178.85	2652.2	2146.94	3681.36	1447.91	852.712	1817.36	727.598	998.563	2063.74	1485.22	1796.77	1144.34	1208.92	605.076	828.785	976.58	6624.96	3459.06	11137	16971.3	442.683	5023.57	1246.21	12811.9	1304.77	3625.41	5210	2084.39	4932.94	4887.89
GM5270-63	1848.33	1333.02	6282.02	1500.8	4744.75	2049.4	3991.03	8986.08	6222.64	4979.73	3044.15	860.27	2725.25	2872.42	1879.6	1683.16	1127.14	2436.07	1984.7	2409.45	2109.17	3933.43	1432.11	1157.13	1929.47	681.762	737.679	1444.77	923.449	1514	1010.63	752.323	795.609	726.364	1433.46	7335.14	3048.56	7736.19	11736.8	563.918	3710.41	826.234	9582.42	998.003	2394.8	3738.27	1418.06	3516.64	4069.86
GM5270-64	1876.29	838.955	4778.59	1183.84	4148.12	2157.27	3213.25	7089.78	5852.53	4315.15	2628.68	859.571	2712.6	3209.97	1701.17	1559.95	763.644	2237.68	2428.72	1939.42	1529.28	3520.61	1514.63	1088.55	1843.54	980.674	810.264	1535.28	1472.65	1702.42	1451.4	1449.4	902.112	762.331	1229.04	6530.17	3330.24	10523.3	13773.3	491.351	3992.68	1004.64	11291.7	1220.35	3401.42	4366.27	1832.86	4280.91	4339.56
GM5270-65	1898.96	794.339	4987.73	1152.54	5204.82	1961.6	2792.53	7637.12	6848.83	4422.47	2395.01	589.251	2843.78	2763.21	1484.14	1523.41	698.454	2616.61	2277.74	2402.96	2179.88	3733.85	963.412	1133.87	2128.61	961.441	797.634	1969.5	1436.8	1763.69	1157.84	810.97	1014.67	868.232	898.837	6674.95	3668.6	7682.24	13737.2	681.12	3574.71	1344.21	10370.8	1765.73	2943.51	4327.75	1533.37	3857	4133.37
[truncated: 5,000 more columns]
