# Supplementary material for: Carotenoid composition and sequestration in cassava (Manihot esculentum Crantz) roots
Source: PLoS One. 2024 Nov 18;19(11):e0312517. doi: 10.1371/journal.pone.0312517 (PMC11573132; doi:10.1371/journal.pone.0312517)
Supplement: S6 Table — (XLSX) [file pone.0312517.s008.xlsx]

## Sheet: Sheet1
S6 Table. LC-MS data of GM3732/3736 cultivated in 2020 (area relative to internal standard and sample weight).
Compound	Compound0002	Compound0003	Compound0004	Compound0005	Compound0006	Compound0007	Compound0008	Compound0009	Compound0010	Compound0011	Compound0012	Compound0013	Compound0014	Compound0015	Compound0016	Compound0017	Compound0018	Compound0019	Compound0020	Compound0021	Compound0022	Compound0023	Compound0024	Compound0025	Compound0026	Compound0027	Compound0028	Compound0029	Compound0030	Compound0031	Compound0032	Compound0033	Compound0034	Compound0035	Compound0036	Compound0037	Compound0038	Compound0039	Compound0040	Compound0041	Compound0042	Compound0043	Compound0044	Compound0045	Compound0046	Compound0047	Compound0048	Compound0049	Compound0050
Mass	247.106	192.027	204.086	354.152	342.118	266.102	134.021	342.115	231.993	293.112	261.12	386.193	537.119	430.159	368.168	369.109	406.039	165.08	409.158	347.03	465.205	372.212	278.128	162.052	226.066	269.991	666.187	769.171	388.208	547.122	670.246	524.211	416.168	290.078	193.997	205.996	392.241	438.274	296.111	437.974	930.925	498.196	181.996	390.224	165.078	559.1	434.244	226.001	412.187
RT (min)	1.11	0.71	2.63	1.63	0.63	0.89	0.65	0.79	7.32	1.11	2.49	4	1.06	2.63	3.02	2	0.74	1.32	1.01	1.12	2.6	5.75	3.22	1.11	2.64	7.32	2.63	2.34	4.59	1.11	4.45	5.01	3.58	3.5	7.48	7.33	4.47	7.27	0.99	0.73	1.09	3.96	7.43	4.74	1.32	1.06	7.27	7.34	1.3
AM206-5	0.014848	0.0352904	0.0287771	0.018454	0.0380877	0.0100058	0.0121898	0.010867	0.0134926	0.0105311	0.00485205	0.00438997	0.00113889	0.00481258	0.00360542	0.00122049	0.00453021	0.00221413	0.000429513	0.00123657	0.000628321	0.000633093	2.67e-05	0.000967318	0.00373762	0.00634147	0.000798742	5.38581e-05	0.00120627	0.000283098	0.000484269	0.000972871	0.00139932	0.000458284	0.00352125	0.00025979	0.000396779	0.000512307	0.0056784	0.0010752	0.000283866	0.00245458	0.00177794	0.00066878	0.00222795	0.000249069	0.000485997	0.000281238	0.00028599
GM3732-27	0.0205419	0.010222	0.058421	0.0268591	0.0113913	0.017259	0.0132375	0.00966063	0.0103906	0.012997	0.00494997	0.0115975	0.00609895	0.0086128	0.00468268	0.00280808	0.00357638	0.00561441	0.000340852	0.00139787	0.0011559	0.00128856	0.000269714	0.00135313	0.00374726	0.00596867	0.00194813	0.00343084	0.00119274	0.000458237	0.00177756	0.00107927	0.0018127	0.000227911	0.000851173	0.000735675	0.000715965	0.000289452	0.00310727	0.00114677	0.00018133	0.000714147	0.00106701	0.0014614	0.00575803	0.00109288	0.000774506	0.000195268	0.000986849
GM3732-30	0.0614889	0.0299149	0.0312794	0.0435672	0.0155632	0.0188176	0.013396	0.0058284	0.0120468	0.0465194	0.0166347	0.00759579	0.00377352	0.00496973	0.010254	0.00277937	0.00493832	0.00229081	0.000676258	0.00238116	0.0023001	0.000687416	0.00324971	0.00442225	0.00376501	0.00557345	0.000935733	0.000182319	0.00104936	0.0015473	0.000436196	0.00156459	0.00170198	0.000115004	0.00102771	0.000266351	0.0010127	0.000491039	0.00600624	0.00161592	0.00123749	0.000807751	0.000204029	0.00102079	0.00177463	0.000819142	0.00199175	0.000166655	0.000568469
GM3732-5	0.0489538	0.0100512	0.0196746	0.0449707	0.0237727	0.0155769	0.0109218	0.00630492	0.0105416	0.0360594	0.00781531	0.00583244	0.00192146	0.00313334	0.0045691	0.000851899	0.00556058	0.00232467	0.00112804	0.0025203	0.0007163	0.00047917	0.00239464	0.00326451	0.00342107	0.00884236	0.000513137	9.72132e-05	0.00224201	0.00136816	5.43219e-05	0.00089288	0.00113718	9.9876e-05	0.00181363	0.000319035	0.000378559	4.75513e-05	0.00373047	0.00138958	0.000381405	0.000368357	0.000406309	0.000184648	0.0018939	0.000480569	0.000453718	0.000159588	0.000494447
GM3732-8	0.0412313	0.0105223	0.00755191	0.0287529	0.023975	0.00759661	0.00988057	0.00621572	0.00910426	0.0332078	0.00743081	0.00650874	0.000413294	0.000903331	0.00236539	0.00124704	0.00414342	0.00117925	0.00169503	0.0020908	0.000250782	0.00224625	0.00328291	0.00287313	0.00213661	0.00558341	8.41118e-05	1.90445e-05	0.000794324	0.0011029	0.000253425	0.000831846	0.00157637	0.000549086	0.000815442	0.000323238	0.000816035	5.38526e-05	0.00407703	0.00102313	0.000176715	0.000522575	0.000217142	0.00106888	0.00102785	0.000115528	0.000324572	0.000208225	0.000201886
GM3736-1	0.0194871	0.00438274	0.0039428	0.0162037	0.0264032	0.0149918	0.0104203	0.00967924	0.0134046	0.0143559	0.00436326	0.00485555	0.00384645	0.000283903	0.00267513	0.00137126	0.00505231	0.00067363	0.000893502	0.00163544	5.40892e-05	0.000664316	3.1874e-05	0.00115349	0.0013724	0.00445518	1.88636e-05	0.00321012	0.00242244	0.000418275	0.00116481	0.000664976	0.00223567	0.000228999	0.00170521	0.00123886	0.000648911	0.000250359	0.00568941	0.00107881	0.000171435	0.000522047	0.000373856	0.00151921	0.000666561	0.000728473	0.000374583	0.000670985	6.32165e-05
GM3736-10	0.023225	0.0160952	0.0202091	0.0144546	0.0270517	0.0137852	0.00599909	0.0063587	0.0105494	0.0174654	0.00500368	0.00444763	0.00723943	0.00325712	0.00248187	0.00189372	0.00507053	0.00140993	0.000465428	0.00146881	0.00057682	0.00056128	0.000644814	0.00148372	0.00328205	0.00431061	0.000503578	0.0042579	0.000625051	0.0005687	5.45932e-05	0.00163334	0.0009448	0.000109481	0.000751456	0.00102672	0.000678637	0.000566669	0.0025404	0.0013046	0.000591604	0.000528804	0.000751931	0.000183516	0.0013633	0.00138604	0.000539002	0.000128165	0.000182327
GM3736-11	0.0331973	0.00547636	0.0143412	0.0155009	0.028015	0.0084032	0.00668658	0.00640564	0.0114595	0.0148575	0.0074803	0.00388547	0.0030406	0.00219481	0.00293552	0.00148117	0.00515595	0.001041	0.000757102	0.00175826	0.000512182	0.000134423	0.00209134	0.00195161	0.00305608	0.00517821	0.000273242	0.000790894	0.000365183	0.000912662	2.59156e-05	0.00125677	0.00118848	0.000286029	0.00158794	0	0.000379456	0.000172793	0.00196891	0.00131526	0.000148189	0.00128361	0.00133499	9.72182e-05	0.000963052	0.000641914	0.000985391	0.000213345	0.000158296
GM3736-12	0.0254951	0.0112731	0.0138934	0.0205753	0.0496133	0.00960243	0.00640826	0.00556402	0.016472	0.0170928	0.00532453	0.00587823	0.0024461	0.00201695	0.00374224	0.00187635	0.00882736	0.000847928	0.000625233	0.00190203	0.00018359	0.000330364	0.000665218	0.00134625	0.00292192	0.00877219	0.000300261	0.000238195	0.00223058	0.000599101	8.18727e-05	0.00135416	0.000849108	2.95976e-05	0.00335176	0.00103776	0.000367781	2.77146e-05	0.00273025	0.00251163	0.000345919	0.000512278	0.00096447	0.000280683	0.000848228	0.000465633	0.000101355	0.000118547	0.000101429
GM3736-13	0.0125921	0.0179643	0.0226502	0.00789239	0.0364653	0.00997042	0.00512875	0.00804419	0.0104081	0.00735184	0.00329662	0.00733301	0.00506696	0.00374438	0.00161473	0.00187045	0.00438153	0.00248794	0.000676201	0.00127404	0.000405206	0.000523208	0.000426034	0.00063027	0.00326375	0.00477018	0.000660191	0.00141275	0.00225067	0.000290671	0.000125881	0.00347473	0.000716999	8.96421e-05	0.00110418	0.000875033	0.000609641	2.81348e-05	0.00378507	0.00124703	0.00060121	0.000877122	0.00207616	0.000428793	0.00247077	0.000936299	0.0011816	0.000190895	0.000306836
GM3736-14	0.0250085	0.0131389	0.0264534	0.013586	0.0118171	0.00964806	0.00357897	0.00334662	0.0157647	0.0183614	0.00434566	0.00748645	0.00317221	0.00445247	0.00252093	0.00197455	0.0049833	0.00244445	0.000276251	0.00165596	0.00055279	0.000711841	3.10836e-05	0.00150948	0.00338246	0.00600644	0.000645719	0.0013558	0.000971914	0.000446225	0.000167932	0.00141179	0.000961249	0.000341241	0.000897024	0.000177854	0.000719614	0.000285216	0.00143768	0.00120872	0.000556001	0.000499649	0.00451343	0.00113176	0.00223802	0.000645838	0.00071836	0.000981148	0.000459823
CM523-7	0.0150248	0.0247076	0.0200911	0.0187976	0.0233726	0.0123061	0.0047975	0.00390702	0.0130378	0.0117436	0.00307839	0.00354709	0.00363991	0.0032217	0.00299522	0.000424573	0.00463359	0.000808451	0.000825729	0.00129673	0.000235362	0.000151929	2.48553e-05	0.00103474	0.0034726	0.00349987	0.000548127	0.000549625	0.000653538	0.000320697	0.000958465	0.000386007	0.00158758	0.000183251	0.000129447	0.00231561	0.000346929	0.000682359	0	0.00145725	0.00029033	0.000557275	0.000476355	0.0012491	0.000807843	0.000693432	0.00125804	0.000928516	4.59419e-05
GM3736-15	0.0285901	0.017529	0.021068	0.0186481	0.0248206	0.00697379	0.00666278	0.00721803	0.0118214	0.0228493	0.00505337	0.00531453	0.00256965	0.00348722	0.00251382	0.00196061	0.00480193	0.00237024	0.000505776	0.00188602	0.000553261	0.000307205	0.00349853	0.00198496	0.00332228	0.00338888	0.000538201	0.00184784	0.000494944	0.000681719	2.25085e-05	0.00135675	0.000815086	0.000358567	0.00010919	2.73252e-06	0.000424071	1.33591e-05	0.00142911	0.00134602	0.000282693	0.000285924	0.000251208	0.000134687	0.00236275	0.000561725	0.00128145	0.000192528	0.000423226
GM3736-16	0.0347483	0.0198365	0.0151097	0.0215759	0.0276022	0.00370161	0.00657762	0.00755312	0.0118101	0.0249429	0.00666711	0.0077035	0.000843642	0.0023468	0.00188386	0.000748417	0.00516058	0.000658022	0.000766873	0.00209609	0.000422537	0.00300348	0.00343811	0.00232666	0.00316777	0.00408414	0.000314032	1.27453e-05	0.000930877	0.000919837	0.000691284	0.0014762	0.00114506	0.000417925	0.00082478	0.000177834	0.00137644	4.64915e-05	0.00199555	0.00134975	0.000348376	0.00128872	0.00153109	0.000864949	0.000661939	0.000190913	0.00407011	0.000391347	8.26241e-05
GM3736-17	0.0293597	0.0189441	0.009241	0.0135276	0.0277947	0.00387066	0.00461801	0.0060874	0.00910228	0.0243377	0.00481215	0.00629314	0.00116219	0.00122105	0.00163153	0.000947037	0.0047074	0.00128995	0.000586281	0.00187243	0.000221036	0.000929386	0.00111335	0.00198154	0.00242198	0.00459026	0.00012435	8.93774e-05	0.000540629	0.000648923	0.00038351	0.00197171	0.000920473	0.000260717	0.00160399	0.000185709	0.00094942	0	0.00353673	0.00136063	0.000430232	0.000450382	0.0014932	0.00115261	0.00122673	0.000266239	0.00203057	0.000170042	0.000161991
GM3736-2	0.01137	0.0183506	0.0204157	0.010233	0.0313082	0.00498669	0.00954798	0.00862669	0.0134756	0.00325282	0.00299403	0.0102421	0.00411975	0.00331309	0.00169348	0.000901524	0.00521059	0.000713368	0.000600322	0.00126546	0.00037533	0.00119939	0.00123772	0.00063921	0.00326374	0.00354671	0.000573266	0.00270247	0.000734909	0.000307919	0.00101493	0.00104735	0.000790201	0.000162389	0.00132784	0.000292425	0.000740948	0.000967703	0.000137893	0.00142476	0.000112877	0.000535851	0	0.000827728	0.000706205	0.000725125	0.0006311	0.000179604	4.96782e-05
GM3736-20	0.0531347	0.0116899	0.01404	0.0191816	0.0359742	0.00493913	0.00739769	0.0137041	0.0115321	0.0421092	0.00842479	0.00364283	0.00138084	0.00210031	0.00156514	0.00332898	0.00429764	0.000819975	0.000886314	0.00260641	0.00028978	0.000267846	0.00202523	0.00382537	0.00272779	0.00376055	0.000397898	9.65666e-05	0.000490084	0.00217663	1.02899e-05	0.0023564	0.00120474	0.000273015	0.00129573	0.000188278	0.000422916	0.000189798	0.00972346	0.00114095	0.000377291	0.000695203	0.000280093	7.79323e-05	0.000790127	0.000334105	0.000966798	0.000889416	0.000116564
GM3736-22	0.0391166	0.00832695	0.0174612	0.0191855	0.0176024	0.011675	0.00444813	0.00247413	0.0116813	0.0313114	0.00652764	0.008185	0.00549465	0.00280865	0.00257647	0.00209024	0.00453128	0.000851009	0.000772787	0.00250676	0.0002312	0.000773517	0.0013746	0.00280537	0.00279774	0.00511039	0.000604849	0.00216731	0.00259965	0.00168451	0.000600819	0.00112632	0.00138172	0.000814984	0.00230496	0.000316756	0.000540798	3.43782e-05	0.0040396	0.00139977	0.000253206	0.000684892	0.000856169	0.000332011	0.000850959	0.00112271	0.000688856	0.00055416	9.077e-05
GM3736-23	0.014687	0.00789297	0.0188468	0.00838945	0.0204952	0.00582897	0.00948495	0.00652223	0.0167085	0.0107629	0.00304149	0.00582028	0.00432407	0.00303349	0.00152414	0.00123978	0.00427934	0.000549919	0.000558016	0.00143781	9.90046e-05	0.00030816	0.0013174	0.00082697	0.00305368	0.0052311	0.000639895	0.00180435	0.000814607	0.000363897	0.0003102	0.00149204	0.00131319	0.00029274	0.00146365	0.000306341	0.000391608	3.48424e-05	0.00403498	0.00136355	0.00025083	0.00105624	0.000463432	0.000388547	0.000557342	0.000801946	0.00188597	0.000608584	2.24547e-05
GM3736-26	0.0638395	0.00941627	0.0140426	0.0289298	0.0180032	0.00808096	0.00568857	0.00621019	0.0123778	0.0517049	0.0102333	0.00673187	0.000760707	0.00201596	0.00319982	0.00383006	0.00511117	0.00287473	0.00093711	0.00363944	0.000292082	0.00316287	0.0031476	0.00456861	0.00274973	0.00442802	0.00044511	3.27757e-05	0.00288234	0.00272507	0.000109276	0.00130566	0.000892044	0.00010178	0.00130376	0.000320543	0.000570658	0.000762482	0.00235993	0.00175933	0.000747862	0.00056649	0.00121049	0.000273003	0.00253119	0.000239244	0.00130672	0.000488471	0.000685866
GM3736-27	0.0201008	0.0256372	0.0354466	0.00974444	0.012187	0.00506883	0.00302693	0.00279448	0.0135695	0.0156032	0.00292609	0.00588817	0.00449861	0.00552404	0.00131541	0.000325056	0.00429845	0.0012103	0.000322034	0.00237697	0.000198254	0.000923255	2.33181e-05	0.00129864	0.00333311	0.00581655	0.00184229	0.000572893	0.00101326	0.000459816	0.000277613	0.000765163	0.0011113	0.00187093	0.000714203	0.000300861	0.000713181	0.00037035	0	0.00161579	0.00106323	0.000463566	0.000583522	0.00201592	0.00121572	0.000802208	0.000753527	0.000539654	8.28659e-05
GM3736-28	0.0297479	0.0155898	0.0427702	0.011278	0.0210783	0.00798261	0.00703974	0.00724013	0.0117404	0.0239973	0.00465114	0.00696551	0.00366577	0.00627473	0.00166457	0.00144575	0.00398143	0.00287786	0.000569686	0.00276567	0.000340761	0.00118176	0.000223788	0.00200587	0.0030515	0.00461595	0.0026015	0.000500466	0.00378463	0.000901234	0.000187569	0.00233155	0.00119077	0.000205221	0.000119552	0.00119419	0.000921709	0.000666373	0.00485237	0.00161458	0.000989863	0.00103042	0.000511913	0.000855599	0.00334671	0.000735723	0.000669811	0.000985817	0.000530956
GM234-106	0.0749112	0.0146629	0.00987325	0.0381422	0.0199421	0.0212327	0.0121011	0.00487504	0.0125308	0.0567187	0.0117344	0.00524992	0.000748792	0.00125914	0.00380706	0.00731493	0.00397991	0.00174582	0.00154088	0.00256187	0.000534586	0.00164824	0.00449015	0.00558425	0.00254154	0.00460414	0.000127649	3.13853e-05	0.000746604	0.00209217	3.97145e-05	0.00184283	0.00146494	1.69717e-05	0.000537031	0.000682977	0.00309443	0	0.00263815	0.00106474	0.000644261	0.000906343	0.00185761	0.00113335	0.00144998	0.000212053	0.000904821	0.000821696	0.000481763
GM3736-30	0.066211	0.00781036	0.0268714	0.0249283	0.0433867	0.0181828	0.022217	0.011431	0.0131862	0.0526128	0.0123232	0.00538525	0.00239645	0.00409252	0.00346774	0.00503711	0.00737022	0.00251998	0.00114951	0.00425025	0.000669755	0.00104838	0.00218928	0.00494137	0.0035412	0.00499449	0.00101763	0.000113681	0.000663852	0.0026679	0.000171784	0.00149842	0.00133405	3.67048e-05	0.00352229	0.00043433	0.000977845	0.000316294	0.00733308	0.00390946	0.000904827	0.000599401	0.00058932	0.000877522	0.00246781	0.000482998	0	0.000773789	0.00058408
GM3736-32	0.0239632	0.0273978	0.0501776	0.00834875	0.0135805	0.00948229	0.00488003	0.00424137	0.0106277	0.0190988	0.00602647	0.00544307	0.00932458	0.00704962	0.0021629	0.00221289	0.00395704	0.00203033	0.000509034	0.00261947	0.000523915	0.0016115	4.14856e-05	0.00160579	0.00318669	0.00480303	0.0029838	0.00333386	0.00103211	0.000615958	0.000278483	0.00083531	0.00140313	0.000224427	0.00139498	0.000308498	0.00087634	0.000381219	0.00195742	0.00156374	0.0015165	0.000519708	0.000287282	0.00166861	0.00206429	0.00159998	0.00248723	0.00112748	0.000272483
GM3736-33	0.0224186	0.0205022	0.0391332	0.00829992	0.0134885	0.00778408	0.00404193	0.00515152	0.0141954	0.0168513	0.0052071	0.0059133	0.00689018	0.00567605	0.00212291	0.00199152	0.00365841	0.00229889	0.000653856	0.00244969	0.000467857	0.00155492	4.4591e-05	0.00134256	0.0029238	0.00442019	0.00242037	0.00233317	0.00105139	0.000585884	0.000495114	0.000956019	0.00130955	0.000255863	0.000288169	0.000166521	0.000668775	0.000610246	0	0.00133161	0.00166473	0.00043659	0.000350845	0.00148399	0.00258068	0.00119305	0.000924727	0.000635398	0.000341654
GM3736-35	0.0125511	0.0125246	0.0169857	0.0172149	0.0137636	0.0152075	0.0163356	0.00749069	0.0104729	0.00812582	0.00297732	0.0062986	0.00271273	0.00261275	0.00248553	0.00128937	0.00362448	0.000777705	0.000473379	0.00213224	9.23644e-05	0.000764612	0.000983703	0.000729238	0.00266299	0.0055589	0.000764663	0.000877541	0.003387	0.00035884	0.000146006	0.00198366	0.00101969	0.000226974	0.00171552	0.000323696	0.000633509	0.000402056	0.00300494	0.00142555	9.76691e-05	0.000850645	0.000230442	0.000514685	0.000814569	0.000487135	0.00140878	0.000772617	4.16235e-05
GM3736-36	0.0309226	0.00447445	0.0200558	0.0195435	0.0189314	0.0144913	0.00571216	0.00513882	0.0136617	0.0246182	0.00394397	0.00645926	0.00351056	0.00310343	0.0021213	0.00376148	0.0041136	0.00143413	0.000855199	0.00334428	0.000171491	0.000477794	0.00391295	0.00215673	0.00295945	0.00334259	0.000964084	0.00166947	0.00253078	0.00102558	7.99691e-05	0.00264642	0.00082825	0.000278781	0.000260764	0.000329601	0.000485723	0.000550564	0.00333412	0.00165478	0.000422842	0.00068235	0.000625455	0.00027261	0.00155527	0.000695704	0.000609804	0.000219833	0.000174547
GM3736-37	0.0264455	0.00515688	0.0158262	0.0149451	0.0136193	0.00992126	0.00373307	0.00313289	0.0116559	0.0159927	0.0034791	0.00617793	0.00327909	0.00245511	0.00154915	0.00314041	0.00468195	0.000921589	0.000515509	0.00273934	9.7796e-05	0.000560101	0.00322989	0.0018652	0.00253316	0.00298965	0.000703699	0.00174399	0.00235726	0.00091601	6.51107e-05	0.00262102	0.000927128	0.000460322	0.000299777	0.000270282	0.000338185	0.000559411	0.00311324	0.00152916	0.000203894	0.000798564	0.000356762	0.000233862	0.000961441	0.000669439	0.00104841	0.000114747	9.92475e-05
GM3736-38	0.00775329	0.0207763	0.0213073	0.0110008	0.0331276	0.00382534	0.00397188	0.00915069	0.0140609	0.00477216	0.00171322	0.00405421	0.000863832	0.00342808	0.00219897	0.000488343	0.00381749	0.00106	0.000421074	0.00144723	6.67325e-05	0.000631993	2.8935e-05	0.000293075	0.00301472	0.00474158	0.000991501	6.48647e-05	0.000700904	0.000120627	0.000526422	0.00105782	0.00104613	8.31705e-05	0.00248538	0.000267781	0.000711546	5.5046e-05	0	0.00152967	0.000238349	0.000267162	0	0.00191764	0.00105933	0.000167083	0.000815453	0.000210436	4.22102e-05
GM3736-39	0.0294025	0.00685185	0.00994327	0.0181951	0.0216502	0.00546087	0.00387974	0.00556087	0.0110057	0.0205904	0.00503092	0.00715908	0.00222943	0.00124069	0.00171801	0.000493018	0.00490629	0.000705783	0.000676858	0.0029381	9.06623e-05	0.00409984	0.00115384	0.00177178	0.0023862	0.00696375	0.000245877	0.000229917	0.00129392	0.00104833	0.000688548	0.00133774	0.00198656	0.00379171	0.000185814	0.000305053	0.00139239	0.00059317	0	0.00161693	0.000607477	0.00113517	0.000476179	0.00173094	0.000704935	0.000426131	0.000716891	0.000611768	5.31987e-05
GM3736-40	0.0259062	0.0233194	0.00410036	0.0200706	0.0232148	0.00462659	0.00618715	0.00634004	0.0126105	0.0203422	0.00531018	0.00636563	0.00269648	0.000316133	0.00188873	0.000674479	0.00484055	0.000640133	0.000780077	0.00282922	2.5753e-05	0.00309166	0.000339722	0.00169235	0.00132844	0.00407476	3.07544e-05	0.000509255	0.00107931	0.000798699	0.00151473	0.000741674	0.00211993	0.00142573	0.000601309	0.00029102	0.000969606	0	0.00345705	0.0016472	0.000244178	0.000662836	0.000612604	0.00124951	0.000642694	0.000566205	0.00222618	0.000700926	4.45008e-05
GM3736-41	0.0071118	0.0082135	0.00500588	0.0180396	0.025747	0.00752294	0.00836054	0.00895063	0.0128765	0.00411335	0.00221103	0.0100463	0.00173139	0.000441128	0.00207575	0.00025216	0.00427233	0.000985644	0.000697608	0.00132224	1.96665e-05	0.00106813	0.000124658	0.000304679	0.00154421	0.00388855	5.11413e-05	0.000121369	0.0030525	0.000143256	0.00392722	0.000481146	0.00380342	0.000299721	0.000364537	0.000288015	0.00146994	7.61187e-05	0.00327919	0.00133852	0.00011162	0.000507877	0.00238523	0.00194287	0.000987746	0.000323847	7.99498e-05	0.000199467	2.41794e-05
GM3732-13	0.0319967	0.0126622	0.017097	0.0244155	0.016759	0.00794439	0.00823529	0.00563043	0.0100273	0.0253826	0.00504589	0.0098346	0.000513177	0.00274111	0.00286676	0.0010833	0.00418187	0.00148499	0.000781626	0.00195775	0.000480626	0.0018046	0.00196783	0.00216025	0.00313506	0.00468032	0.000382501	1.50385e-05	0.00319393	0.000799246	0.000475868	0.00065269	0.00129097	0.000278883	0.000775657	0.00021917	0.000535748	0	0.00343065	0.00117295	0.000152654	0.000633151	0.00102054	0.000466857	0.00149249	0.000139875	0.00107178	0.000368967	0.000214019
GM3736-5	0.0369705	0.0169462	0.0288833	0.0171095	0.0253242	0.00776053	0.00806602	0.00949325	0.0121502	0.0309701	0.00489742	0.00512991	0.00559722	0.00456539	0.00204882	0.00259496	0.00402191	0.00156649	0.000540088	0.00328992	0.000324141	0.00117302	0.00147229	0.00263943	0.00314387	0.00440856	0.00144178	0.00245251	0.000712859	0.00112917	0.000108747	0.00131056	0.00109684	9.335e-05	0	0.000266762	0.000721237	4.6674e-05	0	0.00146303	0.000607897	0.000313715	0.00164833	0.000381957	0.00158128	0.00107073	0.00129346	0.000207536	0.000278925
GM3736-50	0.0514446	0.00771234	0.0105842	0.011451	0.0268386	0.00449971	0.00186212	0.00501394	0.012088	0.041556	0.00869209	0.00433791	0.00058668	0.00139291	0.00120921	0.001469	0.00436921	0.00121613	0.000768334	0.00378801	0.000163717	0.00548379	6.59929e-05	0.00360386	0.00247527	0.00697028	0.000274284	3.10906e-05	0.00108952	0.00210847	0.000322	0.00192267	0.00198075	0.00285837	0.000926811	0.000367211	0.00150738	0.00114033	0	0.00155145	0.000266494	0.00163609	8.07236e-05	0.00276683	0.00121563	0.000169351	0.00108717	0.000457151	0.000204847
GM3736-54	0.0115012	0.00431472	0.0201651	0.0358252	0.00527532	0.0121431	0.00580045	0.00163952	0.0123853	0.00829425	0.00238619	0.00591072	0.0031274	0.00310458	0.00408081	0.00113466	0.00337621	0.00197368	0.000961766	0.00154049	8.40058e-05	0.000176285	0.00457815	0.000658824	0.00352434	0.00642439	0.000880328	0.00168998	0.00106025	0.000282696	0.000390862	0.000879246	0.000431113	0.000366094	0.00048083	0.000260848	0.000359616	0.000795598	0.00180927	0.00161034	0.000164079	0.000725906	0.000906428	0.000123565	0.00197179	0.000561458	0.000398857	0.000148244	0.000145614
GM3736-6	0.046664	0.0198796	0.0287768	0.0226847	0.0196303	0.016397	0.00549185	0.00529482	0.0138313	0.0222433	0.00776701	0.00563509	0.0106152	0.00445943	0.00254	0.0038869	0.0043717	0.0011614	0.00068747	0.00362248	0.000502604	0.00125964	0.00101013	0.00310619	0.00338187	0.00327773	0.00144369	0.00317983	0.000580623	0.0014773	0.000219209	0.00157928	0.00153465	0.000976042	0.000960648	0.000315756	0.00105725	0.00132394	0.00208892	0.00174324	0.00264491	0.00133665	0.00194948	0.000541514	0.00110765	0.00179219	0.00116384	0.000170355	0.000152126
GM3736-61	0.0228819	0.00726011	0.0156247	0.0223755	0.00651194	0.00657681	0.00178986	0.000809482	0.0140463	0.0182056	0.00424864	0.00635717	0.000976762	0.00236216	0.00265196	0.00159006	0.0053099	0.00248231	0.0066226	0.00249215	9.30057e-05	0.00045057	0.00219073	0.0014809	0.00308893	0.00295782	0.00056914	0.000265103	0.0028521	0.000588419	0.000523337	0.000930208	0.000653378	0.000875964	0.000991907	0.00101638	0.000502885	0.00186579	0.00113187	0.00161795	0.00017426	0.000381383	0.000197725	0.000254206	0.00270381	0.00019899	0.0013677	0.000489753	0.000281783
GM3736-64	0.0115926	0.00785269	0.014908	0.009306	0.00455098	0.007275	0.00138148	0.0011957	0.014189	0.00423564	0.00278452	0.00290951	0.000929384	0.00226041	0.0018521	0.00116802	0.00287596	0.00240853	0.00172811	0.00164953	7.0292e-05	0.000326656	0.000301006	0.000575279	0.002815	0.00368221	0.000502323	0.000138538	0.000324541	0.000212316	4.43469e-05	0.000491699	0.000387966	0.000976007	0.00129167	0.000548387	0.000452098	0.00108141	0.000589471	0.00145968	0.000101847	0.000243393	0.00132097	0.000584101	0.00209422	0.000204094	0.000733581	0.00119717	0.000165756
GM3736-67	0.0353075	0.0108917	0.0189001	0.0253849	0.00980893	0.0191287	0.00279369	0.00206419	0.0121012	0.0288711	0.00582269	0.00358339	0.00686448	0.00294047	0.00369389	0.00419303	0.00523575	0.00154095	0.00118324	0.00322012	0.000165597	0.000598461	0.000215564	0.00242323	0.00304368	0.00383629	0.000803153	0.00296848	0.000558528	0.00120405	0.000337427	0.000224284	0.00106772	0.00159483	0.000618015	0.000425119	0.000393262	0.00148207	0.0027536	0.00178456	0.000159857	0.000366182	0.000442755	0.000783178	0.00152102	0.00131674	0.00165261	0.000653596	0.000206767
GM3736-70	0.0178234	0.00897248	0.0332132	0.00895622	0.00419437	0.0121304	0.00151264	0.000456772	0.0160375	0.0116737	0.003544	0.00332287	0.00469415	0.00534791	0.00176313	0.00305302	0.00115897	0.00258652	0.000522151	0.00230447	0.00015865	0.000505027	0.000570781	0.000892961	0.0037067	0.00568879	0.00189719	0.00306874	0.000373268	0.000497926	0.000454024	0.000475602	0.00031858	0.000620246	0	0.000211235	0.000560401	0.000813496	0.000809911	0.000642213	0.000175147	0.000229901	0.000528182	0.00106324	0.00249003	0.000869544	0.000412611	0.000204872	0.000214896
GM3736-73	0.0339958	0.00903001	0.0274701	0.0186913	0.0164326	0.014794	0.00704907	0.00805834	0.0153214	0.0275917	0.00529016	0.0126584	0.00291814	0.00430159	0.00240423	0.00333237	0.00475709	0.00169381	0.000818967	0.00371722	0.000211469	0.00203418	0.00314576	0.00217002	0.00385195	0.0085482	0.00147423	0.00107558	0.00111749	0.00106598	0.000646361	0.00220818	0.00113988	0.000310304	0.00130744	0.000331359	0.00136297	0.00231629	0.00481125	0.00192444	0.000362794	0.000962798	0.00156194	0.00239795	0.00179091	0.000581029	0.00101095	0.000191604	0.000207606
GM3736-78	0.0216347	0.0225099	0.0237021	0.027758	0.0174685	0.00965954	0.0081889	0.0103501	0.0157983	0.0134454	0.00460537	0.00918818	0.00146745	0.00376605	0.00414643	0.000244835	0.00572363	0.00123947	0.00118617	0.00294782	0.000147107	0.000632131	0.000713076	0.00152254	0.00343702	0.00473135	0.0011651	0.000244148	0.000700257	0.00060039	0.000489292	0.00129893	0.00121076	0.000370122	0	0.000366368	0.000872601	0.00265857	0.00311349	0.00188231	0.000190984	0.000637986	0.000806889	0.0011529	0.00133098	0.000316612	0.00150629	0.000210314	0.000100635
GM3732-14	0.0668668	0.0135842	0.0274737	0.0304553	0.0151848	0.031016	0.00475635	0.00295643	0.0138048	0.0500815	0.0110537	0.00809667	0.00572518	0.00447264	0.00516285	0.0056606	0.00486329	0.00250166	0.00126015	0.00258373	0.00125234	0.00120581	0.000506447	0.00465349	0.00377171	0.00785667	0.000770734	0.0015414	0.00110502	0.00193721	0.000194837	0.000925151	0.00145852	0.00048008	0.00110149	0.000219252	0.000529459	0.000221674	0.0017763	0.00154456	0.00137398	0.000629535	0.00101057	0.000793346	0.00200284	0.00127728	0.00105281	0.000231766	0.000632346
GM3736-79	0.039292	0.0138223	0.0177333	0.0437724	0.0169156	0.0156135	0.00541687	0.00525975	0.016137	0.0314998	0.00576991	0.00797535	0.00346512	0.00257676	0.00381417	0.0013522	0.00635165	0.00130612	0.00162613	0.00449904	0.000135202	0.00140617	0.00510413	0.00255723	0.00349331	0.00561968	0.000657317	0.000533555	0.0010785	0.00138385	0.00053496	0.00137593	0.00206796	0.000915607	0.00121742	0.000422884	0.00119497	0.00157203	0.00465001	0.00240808	0.00015879	0.00131027	0.000272117	0.00109819	0.00182588	0.000727601	0.000338816	0.000629114	0.000153587
GM3736-8	0.0124006	0.00642947	0.0295364	0.0100445	0.0356672	0.00453788	0.0047166	0.0109295	0.0149556	0.00826226	0.00211985	0.0118065	0.00668771	0.00463578	0.00217134	0.000747816	0.00520078	0.000885981	0.000878517	0.00215619	8.53688e-05	0.000888687	0.000337332	0.000573556	0.00366992	0.00623129	0.00172908	0.00361093	0.00196887	0.000244913	0.00102034	0.00174652	0.0012822	0.000411276	0.000760205	0.00107328	0.00136101	0.00367692	0	0.00202328	0.00042696	0.000641179	0.000236701	0.00085372	0.000872758	0.00111406	0.00118867	0.000273097	2.48136e-05
GM3736-82	0.0129577	0.00659569	0.0250966	0.0219484	0.0100972	0.00868059	0.00377943	0.00294436	0.0153146	0.00858332	0.00338578	0.00556667	0.00536973	0.00394347	0.00380877	0.00146868	0.00293207	0.00211476	0.00115171	0.00252539	0.000112317	0.00060351	0.000766904	0.000801672	0.00379657	0.00630182	0.0012073	0.00145397	0.000589114	0.000380283	0.000532306	0.0015126	0.00126963	0.00131262	0.00170705	0.000337927	0.000421769	0.00597394	0.001695	0.00217255	0.000186198	0.000476899	0.00100724	0.000555957	0.00274802	0.000924751	0.00100879	0.000852517	0.000206442
GM3736-83	0.0180794	0.00702297	0.0127191	0.0249618	0.0192674	0.0197489	0.0162598	0.0115	0.0150515	0.0125356	0.00408645	0.00461828	0.00338433	0.00162821	0.00437998	0.0010255	0.00366345	0.0010045	0.000572657	0.00293157	6.36038e-05	0.000728081	0.000240775	0.0012196	0.00279083	0.00566695	0.000356436	0.00111172	0.000592812	0.000419798	0.00137229	0.000319916	0.00079884	9.98412e-05	0.00115358	0.000637058	0.000331579	0.00162097	0.00334696	0.00155657	0.000163906	0.000224095	0.000474836	0.000719943	0.00100109	0.000609649	0.00185438	0.000212786	4.23354e-05
GM3736-9	0.0923665	0.00475621	0.00549631	0.0358102	0.0333181	0.0341892	0.00866153	0.00768516	0.0105297	0.0703183	0.0172098	0.00860855	0.00645995	0.000467595	0.0043072	0.00646405	0.00451119	0.000764445	0.00135779	0.00415308	9.96783e-05	0.000943751	0.000135011	0.0065258	0.00164607	0.00492954	4.78552e-05	0.00338131	0.000786605	0.00371424	9.65527e-05	0.00124916	0.00111911	0.00016769	0.00331021	0.000256144	0.00125268	0.0029237	0.00380111	0.00160572	0.000144913	0.00127674	0.000335404	0.00217787	0.000550204	0.00151207	0.00084162	0.000194927	0.000157139
GM905-57	0.0321858	0.0157942	0.0347198	0.0196139	0.0294193	0.00803182	0.00615503	0.00860666	0.0179105	0.0260436	0.00613459	0.00901765	0.00825183	0.00564273	0.00270785	0.00113958	0.00694693	0.00141567	0.00039595	0.00268487	0.000359752	0.000667994	0.000163337	0.00218265	0.00374259	0.00461674	0.00144067	0.00308536	0.000684242	0.000870963	0.000697598	0.00162648	0.000989838	0.000488417	0.000166265	0.000371329	0.000793881	0.000832919	0	0.00172848	0.000357547	0.000518121	0	0.00111325	0.00141799	0.00157105	0.00148908	0.000196065	0.000141173
HMC-1	0.01267	0.0228633	0.0166344	0.0223257	0.0199141	0.0126538	0.00518276	0.00649289	0.0122137	0.00744155	0.00230251	0.00269895	0.0078358	0.00262833	0.00243796	0.00156688	0.00465333	0.000972159	0.000662504	0.00135455	7.7301e-05	8.17395e-05	3.14772e-05	0.00067124	0.00301939	0.00481128	0.000452946	0.00311639	0.000676278	0.000245962	0.00162757	0.0002018	0.00139047	0.000300996	0.00205077	0.000359125	0.000238221	0.000404476	0.00302501	0.0012227	0.000165884	0.000467452	0.000988466	0.00141475	0.00103932	0.00135572	0.000987886	0.000636737	4.21855e-05
MCOL22	0.0184303	0.0196614	0.0132011	0.0428127	0.0106612	0.0215854	0.0179465	0.00677795	0.012431	0.00878264	0.00417897	0.00803449	0.00279044	0.00180767	0.00559637	0.000903235	0.00511758	0.000990095	0.000762811	0.00172261	6.62787e-05	0.000787211	4.75659e-05	0.00102879	0.00300786	0.00507771	0.000275382	0.000455453	0.00219563	0.000390437	0.00313253	0.000329893	0.00212603	0.000503754	0.00247918	0.000272685	0.000799105	0.00129084	0.00316078	0.00136863	0.000178167	0.000340173	0.00048106	0.00153745	0.00100178	0.000555588	0.000659849	0.000874289	4.54089e-05
MPER183	0.0121708	0.0130721	0.00894186	0.0206546	0.0125418	0.00422097	0.00572883	0.00484292	0.0141937	0.00962223	0.00237111	0.00257955	0.00680319	0.00111139	0.00263152	0.000168223	0.00408575	0.000803105	0.000497989	0.00121105	3.4557e-05	0.000186275	3.49728e-05	0.000841308	0.00225918	0.00541985	0.000143076	0.000630014	0.00119423	0.000208267	0.000675547	0.000255078	0.000949417	6.29376e-05	0.00103533	0.000242417	0.000334738	0.000879992	0.0025783	0.00117433	0.000358405	0.000232964	0.00116031	0.000447803	0.000806162	0.00112578	0.000717715	0.000178635	2.50614e-05
GM3732-15	0.055911	0.0164175	0.0387222	0.040181	0.0162128	0.0201774	0.00894915	0.00425093	0.012381	0.0318076	0.00954367	0.00856666	0.00454588	0.00626539	0.00460211	0.0037691	0.00453547	0.004883	0.00155631	0.00216906	0.00153391	0.000856315	0.00323006	0.00390402	0.00393247	0.00568598	0.00114394	0.00137631	0.00143174	0.00155368	0.00107431	0.00141724	0.00147544	0.000173453	0.000864769	0.0008539	0.000863399	3.26421e-05	0.00376032	0.00124254	0.000384788	0.000630557	0.000217567	0.00113831	0.00444822	0.00101686	0.00109338	0.000468875	0.00132341
GM3732-17	0.0317915	0.0177152	0.031127	0.0185603	0.0231526	0.0146264	0.0213432	0.0128589	0.0114098	0.0257019	0.00930442	0.00740137	0.00392814	0.00508544	0.0038068	0.00157604	0.00463318	0.00249869	0.000940057	0.00178925	0.00118937	0.000574309	0.00222375	0.0022276	0.00379038	0.00568382	0.000964515	0.00141718	0.000780644	0.000792227	0.000384737	0.0016963	0.00155372	0.000405067	0.000515413	0.000450809	0.000948346	0.000187304	0.00666506	0.00123637	0.000204419	0.000753961	0.000858081	0.000860454	0.00229109	0.000848175	0.000375734	0.000879482	0.000419854
GM3732-21	0.0456112	0.0165257	0.035826	0.0267461	0.0177918	0.0157582	0.00522836	0.00615572	0.00946213	0.0298617	0.00809428	0.00625318	0.0108627	0.00573633	0.00263707	0.00372199	0.00496722	0.00188162	0.000848782	0.00158154	0.00142746	0.00219258	0.00298413	0.00322835	0.0036651	0.00542161	0.00108923	0.00347432	0.00449892	0.00126701	0.00022083	0.00198548	0.00203057	0.000307239	0.000217393	0.000342352	0.000733282	0	0.0053304	0.0013876	0.000429721	0.000845194	0.000461886	0.000498482	0.00164888	0.00211806	0.00117928	0.000202055	0.000524136
GM3732-22	0.0208236	0.0279106	0.0401026	0.010765	0.0252376	0.00833799	0.00390515	0.00677943	0.0122919	0.0102494	0.00701301	0.0101853	0.00109114	0.00637775	0.00375972	0.00130746	0.00464117	0.00272602	0.000591643	0.00175543	0.00133437	0.00202219	0.000463468	0.000968012	0.00389484	0.00482891	0.00142268	7.00935e-05	0.00353487	0.000431819	0.00049023	0.00247395	0.00118122	4.93893e-05	0.000197189	0.000204302	0.001117	0.00200194	0	0.00141967	0.0013511	0.000922986	0.000300585	0.000911059	0.00209998	0.000230209	0.000890583	0.00022386	0.000399367
[truncated: 932 more columns]
