# Supplementary material for: Carotenoid composition and sequestration in cassava (Manihot esculentum Crantz) roots
Source: PLoS One. 2024 Nov 18;19(11):e0312517. doi: 10.1371/journal.pone.0312517 (PMC11573132; doi:10.1371/journal.pone.0312517)
Supplement: S7 Table — (XLSX) [file pone.0312517.s009.xlsx]

## Sheet: Sheet1
S7 Table. Data of identified compounds from SPME-GC-MS analysis (area relative to internal standard).
Apocarotenoid analysis	RI=1000.0, 15.3218 min - n-Decane - STD (142)	RI=1003.6, 15.5591 min - Octanal (match 941) not conf. (84)	RI=1007.1, 15.7964 min - Cyclotetrasiloxane, octamethyl- (match 963) COLUMN BLEED (281)	RI=1009.6, 15.9617 min - 2,4-Heptadienal, (E,E)- (match 939) not conf (81)	RI=1021.5, 12.8979 min Nonane, 2,6-dimethyl- (match 909) not conf (71)	RI=1029.6, 17.2923 min - 1-Hexanol, 2-ethyl- (match 951) not conf (83)	RI=1030.5, 13.1765 min 5-Ethylcyclopent-1-enecarboxaldehyde (match 821) not conf (95)	RI=1033.6, 17.5562 min - Benzyl alcohol (match 971) not conf (108)	RI=1034.8, 13.3075 min 2,2,4,4-Tetramethyloctane	RI=1035.8, 13.3402 min - Cyclohexanone, 2,2,6-trimethyl- (match 896) not conf (82)	RI=1040.2, 18.0001 min - Phenylacetaldehyde (match 963) not conf. (120)	IS d-Acetophenone	RI=1058.2, 14.0338 min - trans-2-Octenal (match 901) not conf (97)	RI=1061.0, 14.1183 min - Hexanoic acid, 2-oxo-, methyl ester (match 912) not conf (85)	RI=1061.5, 19.4157 min - Acetophenone (match 967) not conf. (105)	RI=1071.6, 20.0899 min - 1-Octanol (match 941) not conf (84)	RI=1074.0, 14.5214 min - Cyclotrisiloxane, hexamethyl- (match 831) COLUMN BLEED (207)	RI=1083.2, 14.8076 min Benzaldehyde, 4-methyl- (match 938) not conf (119)	RI=1100.0, 21.9814 min - n-Undecane - STD (156)	RI=1103.4, 15.4276 min - p-Thymol [3-Methyl-4-isopropylphenol] (match 866) not conf (135)	RI=1104.6, 22.2960 min - Nonanal (match 961) not conf (114)	RI=1106.2, 15.5131 min - Triethyl phosphate	RI=1108.6, 15.5829 min Dimethylcyclohexanol	RI=1110.0, 22.6637 min - Phenylethyl Alcohol (match 951) not conf (122)	RI=1122.3, 15.9949 min - Methyl octanoate (match 816) not conf (74)	RI=1152.8, 16.9068 min - Undecane, 2-methyl-	RI=1155.3, 16.9820 min Cycloundecanone	RI=1159.4, 17.1071 min - trans-2-Nonenal (match 909) not conf (96)	RI=1162.8, 17.2073 min Benzaldehyde, 4-ethyl- (match 822) not conf (134)	RI=1165.7, 17.2953 min Octanoic acid (match 851) not conf (101)	RI=1167.5, 17.3468 min 3-Methylundecane	RI=1188.2, 17.9684 min Unknown	RI=1200.0, 28.8416 min - n-Dodecane - STD (170)	RI=1204.1, 18.4643 min Decane, 5-ethyl-5-methyl-	RI=1205.0, 29.1786 min - Decanal (match 948) not conf (112)	RI=1208.3, 29.3965 min - Benzaldehyde, 2,5-dimethyl- (match 924) not conf (133)	RI=1213.6, 18.7948 min - trans, trans-2,4-Nonadienal (match 885) not conf (81)	RI=1215.7, 29.8940 min - beta-cyclocitral - STD (152)	RI=1217.4, 18.9236 min - C9:0 (methyl ester)	RI=1217.7, 18.9358 min - Cyclotetrasiloxane, octamethyl- (match 886) COLUMN BLEED (281)	RI=1233.0, 19.4654 min 44A	RI=1245.7, 19.9047 min - m-Di-tert-butylbenzene (match 902) CONTAMINATION (175)	RI=1247.7, 19.9754 min - 2,4-Dimethyldodecane	RI=1254.4, 20.2069 min - beta-Homocyclocitral [: 1-Cyclohexene-1-acetaldehyde, 2,6,6-trimethyl-] (match 909) not conf (151)	RI=1260.1, 20.4035 min - trans-2-Decenal (match 926) not conf (70)	RI=1261.4, 20.4488 min - Pentadecane	RI=1270.4, 20.7601 min 40B	RI=1302.9, 21.8811 min Contamination	RI=1305.6, 21.9701 min - Mint furanone [2(4H)-Benzofuranone, 5,6,7,7a-tetrahydro-3,6-dimethyl-] (match 804) not conf (166)
	11.9232	11.9742	11.4336	12.2009	12.3966	12.761	12.8043	12.8841	13.249	12.9583	13.1918	13.7903	13.6562	14.4433	13.893	14.054	14.0126	14.4252	14.9993	15.0608	15.0912	15.5435	15.2488	15.2932	15.6425	16.8057	16.6631	16.7337	16.9354	17.0098	17.0912	17.7174	17.9627	18.1987	18.1015	18.5582	18.3728	18.5142	18.6034	18.4408	19.0571	19.4712	19.7961	19.7207	19.9187	20.4921	20.3947	21.5854	21.4587
AM206-5	0	0.315123	0	0.0865416	0	0.0137883	0	0.0350349	0.0431966	0	0	3	0	0	0	0	0.0618237	0	4.13758	0	0.794838	0.0235714	0.104636	0	0.0387134	0	0	0	0	0	0.0125324	0	0.0598692	0.041715	0.222407	0	0	0.0123926	0.0245241	0.0125257	0	0	0	0	0	0	0.079617	0.435252	0
CM523-7	0	0.182393	0	0.0681752	0	0.00763781	0	0	0.0548259	0	0	2	0	0	0	0	0.0497632	0	2.8928	0	0.993451	0	0.0955328	0	0.0277144	0	0	0	0	0	0.0077619	0	0.052786	0.0330799	0.177459	0	0	0.0130284	0.0134879	0.0262119	0	0	0	0	0	0	0.0772425	0.473769	0
GM234-106	0.0147119	0.227373	0	0	0	0	0	0	6.51592	0	0	3	0	0	0	0	0	0	26.0432	0.169407	1.7199	0.446214	3.48748	0	0.0774356	0.109711	0.446635	0	0	0	0.288058	0.185423	0.722694	1.24964	0.0798209	0	0	0.601435	0.021559	0	0.0259609	0	0	0	0	0	2.40369	2.50636	0
GM3732-13	0.00914119	0.205337	0	0.0531944	0	0.0245968	0	0	0.593239	0	0.0181302	3	0	0	0	0	0.0178885	0	6.42739	0	1.20577	0.577685	1.03335	0	0	0.0178655	0.105151	0	0	0	0.0773371	0.0601945	0.269974	0.299402	0.186513	0	0	0.171253	0.00587657	0.00870421	0	0.00377008	0	0	0	0	0.566873	0.644082	0
GM3732-14	0	0.229355	0.163143	0.134025	0	0.00913042	0	0.0298914	0.189637	0	0.0127634	3	0	0	0	0	0.0563079	0	6.49674	0	1.5143	0.43212	1.03495	0	0	0	0.0464511	0	0	0	0.0308867	0.0129199	0.156602	0.106903	0.224026	0.00263552	0	0.168376	0.0784658	0.0291355	0.0492883	0	0	0	0	0	0.243993	0.744289	0
GM3732-15	0	0.263821	0.139259	0.0231873	0	0.0147955	0	0.0175262	0.176457	0	0.0962374	3	0	0	0	0	0.0686402	0	3.31348	0	0.751837	0.353891	0.784103	0	0.0684296	0.0140887	0.0489264	0	0	0	0.0343545	0.0196621	0.0918364	0.0881807	0.148941	0	0	0.0958092	0.0110072	0.0345096	0.022131	0	0	0	0	0	0.157628	0.433508	0
GM3732-17	0	0.278965	0.15817	0.0034712	0	0.0456321	0	0.0144182	0.118073	0.00422706	0.0511201	3	0	0	0	0.0282682	0.0837055	0	2.93445	0	0.503279	0.0522427	0.467851	0	0.0930375	0.00587454	0.0440795	0	0	0	0.0298311	0.0138911	0.119692	0.0636573	0.115854	0	0	0.0857053	0.00909666	0.0493508	0.0151179	0	0	0.0079696	0	0	0.0878371	0.298938	0
GM3732-21	0	0.27113	0	0.0601625	0	0.0569605	0	0.00328572	0.20432	0.0143654	0.0822992	3	0	0.000318123	0	0	0.0529303	0	4.22793	0.0138549	0.819483	0.068465	1.50457	0	0.0340877	0.0425375	0.130592	0	0	0	0.07591	0.0261194	0.186177	0.108243	0.120547	0	0	0.234016	0.0102428	0.0103073	0.0493912	0	0	0	0	0	0.126281	0.51188	0.0041289
GM3732-22	0	0.151619	0	0.0566924	0	0.0352215	0	0.0280837	0.161727	0.00384252	0.037844	3	0	0	0	0	0.0540534	0	4.11686	0	0.812235	0.0655843	1.49206	0	0	0.0209411	0.0666908	0	0	0	0.0499211	0.00970438	0.145405	0.0701009	0.118241	0	0	0.177096	0.0399879	0.0188864	0.0452463	0	0	0	0	0	0.0678168	0.470736	0
GM3732-27	0	0.435254	0.121904	0.012484	0	0.0182305	0	0.0273804	0.0966376	0	0.132605	3	0	0	0	0.04063	0.0812807	0	3.63153	0	0.693326	0.11574	0.518061	0.00368737	0.12783	0.00501725	0.0273187	0	0	0	0.0288521	0.0153437	0.111801	0.0822049	0.206523	0	0	0.0650525	0.0231737	0.0231193	0.00387918	0	0	0	0	0	0.121654	0.313943	0
GM3732-30	0	0.22641	0.113191	0.039925	0	0.0372709	0	0.0100167	0.0626089	0.0115658	0.0735774	3	0	0	0	0	0.0495867	0	3.42627	0	0.709242	0.0552956	0.919311	0	0.0147798	0.0103352	0.100907	0	0	0	0.0346723	0.00353993	0.0849654	0.0392593	0.157235	0	0	0.144707	0.0123518	0.0264839	0.0341973	0	0	0.00267006	0	0	0.0385741	0.405288	0.00215754
GM3732-5	0	0.268996	0.217643	0.0246282	0	0.0123342	0	0.0148038	0.118125	0.00334063	0.0577657	3	0	0	0	0	0.0601665	0	2.60005	0	0.678455	0.546998	0.780822	0	0.0492628	0.00880142	0.104104	0	0	0	0.0273189	0.0129003	0.102681	0.0882272	0.135206	0	0	0.140979	0.00975736	0.0245649	0.0291686	0	0	0.00335797	0	0	0.164238	0.287357	0.00866839
GM3732-8	0.0139075	0.274935	0.245535	0.122052	0	0.143324	0	0	1.65888	0	0.00815543	3	0	0	0	0	0.0267152	0	11.0276	0	1.67362	1.27375	3.14654	0	0	0.0844694	0.341083	0	0	0	0.198034	0.0711989	0.480216	0.50972	0.150004	0	0	0.554091	0.0633777	0	0.152533	0	0	0	0	0	0.712992	1.65563	0
GM3736-1	0.0017002	0.225039	0.631676	0.179443	0	0.102501	0	0	0.364472	0	0	3	0	0	0	0	0.0453704	0	10.4824	0	1.58318	0.153851	0.102516	0	0	0.00967371	0	0	0.00297679	0	0.0640351	0.0192175	0.252918	0.155878	0.225793	0	0	0.0217133	0.0226776	0.0227426	0	0	0	0	0	0	0.250011	1.4837	0
GM3736-10	0	0.310561	0.203558	0.0898855	0	0.0204022	0	0	0.182103	0	0.0164178	3	0	0	0	0	0.0648949	0	4.11219	0	1.14302	0.438987	0.627893	0	0	0.00523102	0.0162765	0	0	0	0.0382578	0.0241316	0.0974323	0.143223	0.208996	0	0	0.0820184	0.0248902	0.0221444	0.012778	0	0	0	0	0	0.296841	0.589023	0
GM3736-11	0	0.456247	0.128494	0.0771935	0	0.00922697	0	0	0.359928	0	0.0542821	3	0.0172754	0	0	0	0.0348099	0	3.78385	0	1.51158	0.4735	2.37527	0	0.0131472	0	0.160462	0	0	0	0.0373152	0.0332724	0.126899	0.199017	0.214584	0	0	0.334921	0.0242589	0.00741922	0.17105	0	0	0	0	0	0.412129	0.515586	0.0143152
GM3736-12	0	0.275976	0.293117	0.0293613	0	0.0223523	0	0.0191068	0.295663	0.00436644	0.00429103	3	0	0	0	0	0.0507513	0	5.53708	0	1.18268	0.332739	3.22429	0	0	0.00829551	0.15223	0	0	0	0.0457876	0.0350778	0.190172	0.172889	0.18638	0	0	0.341333	0.0123261	0.0169779	0.115775	0	0	0	0	0	0.337858	0.682734	0
GM3736-13	0	0.2193	0.132967	0.0209454	0	0.0204858	0	0	1.31665	0	0.0218421	3	0	0	0.0673918	0	0.0288414	0	5.56443	0	1.11737	0.662995	0.535102	0	0	0.0940487	0	0	0	0	0.0879112	0.0661008	0.303855	0.421403	0.144044	0	0	0.0357644	0.00667317	0.00798419	0	0	0	0	0	0	0.744603	0.751779	0
GM3736-14	0.00863716	0.180732	0	0.0671356	0	0	0	0	0.321634	0	0	3	0	0	0	0	0	0	10.2333	0	1.459	0.0304177	0.602623	0	0.0393168	0.0433239	0	0	0	0	0.123445	0.0611577	0.346349	0.272434	0.24675	0	0	0.127492	0	0.0127664	0	0	0	0	0	0	0.307578	1.41234	0
GM3736-15	0.00375705	0.225139	0	0.00940141	0.0107767	0.00560167	0	0	2.09062	0	0	3	0	0	0	0	0.0470239	0	8.33884	0.0466255	1.46625	0.309067	1.8688	0	0	0.0596461	0.283877	0	0	0	0.15954	0.0880203	0.297701	0.643563	0.072963	0	0	0.329306	0.0306676	0.0107925	0	0	0	0	0	0	1.10788	1.05684	0
GM3736-16	0.0164174	0.237421	0	0.0240565	0.00797138	0	0	0	3.0816	0	0	3	0	0	0	0	0	0	15.5583	0.082384	1.47242	0.707776	1.95822	0	0	0.0457065	0.316667	0	0	0	0.188838	0	0.586517	0.702538	0.204997	0	0	0.422098	0	0.00737547	0.0464018	0	0	0	0	0	1.22651	1.92273	0
GM3736-17	0	0.211325	0.440929	0.0346248	0	0.0149854	0	0.0740383	0.56963	0	0.0377438	3	0	0	0	0	0.0595049	0	3.84899	0	0.755625	0.81914	0.515129	0	0	0.0410682	0.0163414	0	0	0	0.062026	0.0496866	0.160514	0.219726	0.133501	0	0	0.0634598	0.00752304	0.0256421	0	0	0	0	0	0	0.359299	0.576997	0
GM3736-2	0.0113491	0.248457	0.203205	0.1266	0	0.0111256	0	0	0.777723	0	0	3	0	0	0	0	0	0	7.54544	0	1.29083	0.323832	0.908196	0	0	0.0723353	0.0717126	0	0	0	0.118225	0.0918996	0.348122	0.433477	0.172156	0	0	0.175293	0	0.0159543	0	0	0	0	0	0	0.879516	0.833531	0
GM3736-20	0.0382494	0.194865	0	0	0.00393876	0.241908	0	0	2.12144	0	0	3	0	0	0	0	0.0195483	0	14.0809	0.071913	1.63012	1.13542	2.16468	0	0	0.0584955	0.229827	0	0	0	0.18686	0.0699495	0.55124	0.561199	0.208795	0	0	0.300507	0.0431433	0.0106759	0	0	0	0	0	0	0.969817	1.31713	0
GM3736-22	0	0.288889	0.245277	0.117858	0	0.0115935	0	0	0.325395	0	0	3	0	0	0	0	0.047138	0	6.72109	0	1.58283	1.21712	1.94504	0	0	0.00809466	0.0899506	0	0	0	0.0473315	0.0191951	0.155591	0.183404	0.205727	0	0	0.355244	0.0156832	0.0111228	0.110983	0	0.00337784	0	0	0	0.349645	0.715844	0
GM3736-23	0	0.276289	0	0.132247	0	0.00921477	0	0.00672271	0.250024	0	0	3	0	0	0	0	0.06309	0	5.76675	0	1.48905	1.64994	0.942216	0	0	0.0195664	0.0633338	0	0	0	0.0494386	0.0121757	0.188583	0.154504	0.246981	0	0	0.153192	0.0288842	0.0129737	0.0419803	0	0	0	0	0	0.271858	0.754816	0
GM3736-26	0.0374862	0.111728	0	0	0	0	0	0	2.4191	0	0	3	0	0	0	0	0.0138582	0	13.0643	0.0349437	1.08462	0.450476	0.835036	0	0	0.201398	0.0773506	0	0	0	0.262414	0.111015	0.652699	0.741849	0.0889547	0	0	0.181496	0.0312642	0.0162906	0	0	0	0	0	0	1.17302	1.17826	0
GM3736-27	0	0.313556	0.352572	0.0722007	0.0022986	0.0313414	0	0.00595472	0.635722	0	0.0312462	3	0	0	0	0	0.0639601	0	4.77693	0	1.11718	0.459659	0.134329	0	0	0.0705484	0	0	0	0	0.0575501	0.0606326	0.158534	0.283552	0.287168	0	0	0.0108483	0	0.0326294	0	0	0	0	0	0	0.57076	0.673886	0
GM3736-28	0.00250206	0.190933	0.250528	0	0.00333452	0.019049	0	0.0276635	1.79636	0	0.349779	3	0	0	0	0	0.0394659	0	6.01513	0	1.09553	1.1182	0.335109	0	0	0.0852273	0	0	0	0	0.15763	0.0699642	0.388776	0.474744	0.130938	0	0	0.0242289	0	0	0	0	0	0	0	0	0.673084	0.636962	0
GM3736-30	0.00276784	0.210333	0	0.0121855	0	0.087514	0	0.0166249	0.237429	0	0.0800583	3	0	0	0	0	0.0390615	0	3.21395	0	0.705493	0.483436	0.395307	0	0.0642572	0.016369	0.0612587	0	0	0	0.0379236	0.0236591	0.120928	0.109909	0.137129	0	0	0.0625334	0.0132743	0.010954	0	0	0	0	0	0	0.189401	0.301718	0
GM3736-32	0.00450538	0.194579	0	0.0794207	0	0.148645	0	0.0517023	0.852655	0	0	3	0	0	0	0	0.0492586	0	7.85248	0	1.07218	1.27522	0.0360581	0	0	0.0286093	0	0	0	0	0.108902	0.0573343	0.283316	0.334793	0.152552	0	0	0.00710035	0.0120158	0.0143878	0	0	0	0	0	0	0.40403	0.99342	0
GM3736-33	0.0101415	0.215456	0	0.0610051	0	0.21813	0	0.0996694	1.24758	0	0	3	0	0	0	0	0.0820611	0	7.59436	0	1.19037	0.872734	0.435561	0	0	0.0187954	0	0	0	0	0.0886804	0.0305965	0.309237	0.435621	0.164888	0	0	0.034475	0.00500221	0.0645119	0	0	0	0	0	0	0.738273	6.9041	0
GM3736-35	0.00386891	0.157434	0	0.0176969	0	0.0262538	0	0.00755262	1.2087	0	0	3	0	0	0	0	0.0494061	0	4.59604	0	0.753611	0.765924	0.418981	0	0	0.0849303	0	0	0	0	0.114424	0.082764	0.26062	0.365933	0.121495	0	0	0.0528905	0.00384744	0.00602098	0	0	0	0	0	0	0.554458	0.604328	0
GM3736-36	0.0099823	0.228661	0	0.0812212	0	0.0056177	0	0	2.99796	0	0	3	0	0	0	0	0.0349574	0	12.1184	0.0180827	1.61078	1.34121	1.58007	0	0	0.159319	0.208303	0	0	0	0.259235	0.159681	0.561884	0.815927	0.211729	0	0	0.327813	0.0104542	0.0273214	0	0.0138079	0	0	0	0	1.18034	1.35277	0
GM3736-37	0.00673101	0.228547	0.410436	0.0772928	0.00189829	0.0211358	0	0	2.49588	0	0	3	0	0	0	0	0	0	11.8477	0.0293121	1.33335	0.691402	1.44876	0	0	0.138772	0.228355	0	0	0	0.211703	0.0974692	0.523504	0.597907	0.112298	0	0	0.307581	0.0125676	0.023736	0	0	0	0	0	0	0.854574	1.3086	0
GM3736-38	0	0.248148	0	0.0213129	0	0.00603645	0	0.0919377	0.837433	0	0.00929498	3	0	0	0	0	0.0399503	0	8.49141	0	1.43029	0.501596	0.194974	0	0.0516941	0.0258807	0	0	0	0	0.0689163	0.0180641	0.364666	0.239706	0.297492	0	0	0.031201	0.0206007	0.0208774	0	0	0	0	0	0	0.37731	0.772483	0
GM3736-39	0.00327102	0.329879	0	0.113993	0	0.0452703	0	0	4.43388	0	0	3	0	0	0	0	0.085815	0	13.9309	0.0530056	2.30383	2.46432	6.12414	0	0	0.0497427	0.295698	0	0	0	0.195449	0.104915	0.842854	0.918753	0.26894	0	0	0.802781	0.0696074	0.0486646	0.160342	0.0330507	0	0	0	0	1.6085	2.22676	0
GM3736-40	0.0488013	0.272715	0.336574	0.165253	0	0	0	0	3.20178	0	0	3	0	0	0	0	0.049811	0	18.8624	0	2.01522	1.6218	2.00188	0	0.677799	0.0818692	0	0	0	0	0.225962	0.109259	0.778202	0.75458	0.243873	0	0	0.288707	0.356009	0.0277588	0.0395063	0.00628682	0	0	0	0	1.24804	2.11499	0
GM3736-41	0	0.694103	0.269167	0.338861	0	0	0.00622483	0	0.574949	0	0.0344748	3	0	0	0	0	0.0721231	0	8.39758	0	2.97478	6.51372	0.884896	0	0.106361	0.0571156	0	0	0	0	0.0951051	0	0.373553	0.321282	0.40254	0	0	0.134127	0.114081	0.0559315	0.00720296	0	0	0	0	0	0.62416	1.37973	0
GM3736-5	0.00699684	0.152982	0.291984	0.0470382	0	0.00828124	0	0	0.331972	0	0.0210502	3	0	0	0	0	0.00873627	0	6.93747	0	1.12705	0.335779	0.644272	0	0	0.0174897	0.0832158	0	0	0	0.0669784	0.0377106	0.224938	0.200332	0.198624	0	0	0.11559	0.0135863	0.0119635	0	0	0	0	0	0	0.337908	0.736019	0
GM3736-50	0.0814898	0.267803	0	0.0397765	0	0.0443451	0	0	5.8629	0	0	3	0	0	0	0	0	0	28.8826	0	1.52328	1.23712	0.266014	0	0.124836	0.407393	0	0	0	0	0.519268	0.214423	1.27531	1.46335	0.148434	0	0	0.0811767	0.0358584	0.0164081	0	0	0	0	0	0	1.93549	2.72507	0
GM3736-54	0	0.992927	0.121407	0.0934244	0	0.0310946	0	0	0.0950192	0.0173702	0	3	0.0249834	0	0	0.0457718	0.172763	0	3.37745	0	1.46487	0.539774	1.88245	0	0.0780529	0.0122646	0.090402	0	0	0.0795632	0.0374507	0.0159942	0.119301	0.113882	0.464875	0	0	0.234717	0.0577297	0.0223934	0.172587	0	0	0.0202293	0	0	0.214378	0.353743	0.00572352
GM3736-6	0	0.325952	0.237311	0.0806127	0	0.0308871	0	0	1.3133	0	0	3	0	0	0	0	0.071085	0	7.85525	0.016289	1.67992	1.3157	3.44825	0	0	0.0343274	0.278927	0	0	0	0.105867	0.112757	0.391987	0.487078	0.154713	0	0	0.396296	0.03058	0.0507809	0.0532546	0	0	0	0	0	0.931947	0.985622	0
GM3736-61	0	1.16759	0	0.0848412	0	0	0	0	0.0587011	0.0039509	0	2.12912	0.135531	0	0	0.0306403	0.120303	0	3.70959	0	2.09758	0.452875	2.03416	0	0.0215702	0.00334172	0.141335	0.0601912	0.00241412	0.028679	0.0214079	0	0.0715794	0.0538737	0.347066	0	0.00722969	0.251432	0.0383444	0.0240284	0.199828	0	0	0.00339481	0.0624692	0.0157799	0.128807	1.7072	0
GM3736-64	0	0.735867	0.198526	0.106566	0	0.0205991	0	0	0.270578	0	0	3	0	0	0	0	0.342467	0	4.77041	0	1.10456	1.14334	0.731512	0	0.0549366	0	0	0	0	0.0242366	0.0445629	0.0299444	0.239548	0.182069	0.253967	0	0	0.0721827	0.0206374	0.15112	0.0383923	0.00988768	0	0	0	0	0.302062	0.459064	0
GM3736-67	0	0.828278	0.153973	0.0984082	0	0.0228533	0	0	0.271719	0	0.010619	3	0	0	0	0	0.120862	0	6.1107	0	1.83727	1.53377	0.262764	0	0.0149382	0	0	0	0	0	0.0343194	0.0156778	0.113085	0.173661	0.340451	0	0	0.0273996	0.0438707	0.0641895	0	0	0	0	0	0	0.388877	0.586882	0
GM3736-70	0	1.59823	0.374568	0.0510745	0	0	0.00534809	0	0.280006	0	0	3	0	0	0	0.159652	0.267785	0	4.73749	0	1.94888	0.362556	1.23472	0	0.0362806	0.0113062	0.0537101	0	0	0.0414243	0.0356383	0.0273644	0.133887	0.143518	0.312259	0	0	0.107187	0.0342241	0.059462	0.0910076	0	0	0	0.0160891	0	0.282207	0.558191	0
GM3736-73	0	0.811477	0.138318	0.0545064	0.00259131	0.0073248	0	0	0.516021	0	0	3	0	0	0	0	0.168407	0	3.56738	0	1.25824	1.42876	1.88673	0	0	0.0177054	0.116466	0	0	0.0199246	0.072179	0.0734477	0.154062	0.315903	0.280632	0	0	0.197019	0.02638	0.0197297	0.129863	0	0	0	0	0	0.597363	0.457419	0
GM3736-78	0	0.498399	0	0.0789984	0.00620685	0.00340333	0	0.0035922	0.715747	0	0.0086688	3	0	0	0	0	0.124837	0	2.99251	0	1.13161	2.27906	1.51354	0.00975215	0	0	0.0902219	0	0	0	0.0441502	0.0699216	0.119897	0.314772	0.210468	0	0	0.184087	0.0211827	0.0142134	0.0627776	0	0	0	0	0	0.565347	0.493118	0
GM3736-79	0	0.879776	0.291705	0.0985748	0	0.00487932	0	0	0.25264	0	0.0801916	3	0.0200904	0	0	0	0.0972502	0	3.63708	0	1.68228	2.03626	1.4765	0	0.0535865	0	0.0739979	0	0	0	0.0232198	0.014961	0.125395	0.169647	0.387702	0	0	0.168439	0.0536585	0.0295273	0.101522	0.00331966	0	0	0	0	0.393492	0.483552	0
GM3736-8	0	0.302089	0.197414	0.0710458	0	0.0225735	0	0.00455201	0.571362	0	0.00599793	3	0	0	0	0	0.0616176	0	4.40931	0	1.0805	0.976043	1.21542	0	0	0.0411618	0.0336882	0	0	0	0.0725801	0.0728805	0.153999	0.306972	0.186875	0	0	0.143341	0.0235225	0.0206124	0.027324	0	0	0	0	0	0.571017	0.524997	0
GM3736-82	0	0.905082	0.438318	0.0905879	0	0.0269058	0	0	0.314824	0.0139219	0	3	0	0	0	0	0.304202	0	4.21223	0.00721862	1.79443	1.57485	4.38342	0	0	0	0.201417	0	0	0	0.0425542	0.0411898	0.219858	0.190114	0.292431	0	0	0.515129	0.0356885	0.0897888	0.301954	0	0	0.0163898	0	0	0.370243	0.441012	0
GM3736-83	0	0.200723	0	0.076841	0	0.0423142	0	0	0.0381985	0	0	3	0	0	0	0	0.0844235	0	3.53271	0	0.7072	0.905258	0.0160829	0	0	0.00233369	0	0	0	0	0.0177103	0.00241601	0.0564442	0.0623507	0.183748	0	0	0	0.0167843	0.0119146	0	0	0	0	0	0	0.149126	0.35372	0
GM3736-9	0	0.263982	0.530624	0.0676092	0	0.0151239	0	0	0.168674	0.0238789	0	3	0	0	0	0	0.0378696	0	9.11556	0	1.70627	0.110159	2.93088	0	0	0.0246405	0.143133	0	0	0	0.0582159	0.0102727	0.198299	0.115984	0.261826	0	0	0.526919	0.025385	0.0230928	0.141642	0	0	0	0	0	0.147377	1.17975	0
GM905-57	0	0.188839	0.26691	0.0422897	0	0.00909521	0	0.0541577	0.0670497	0	0.00479343	3	0	0	0	0	0.0587805	0	3.15086	0	0.663529	0.0453557	0.643813	0	0.0441511	0.00860034	0.0453985	0	0	0	0.0308423	0.00617577	0.0981167	0.0522747	0.112591	0	0	0.0893279	0.0103501	0.025311	0.0169857	0	0	0	0	0	0.0728586	0.317611	0
HMC-1	0.0027583	0.258768	0.172765	0.0533986	0	0.00624959	0	0	0.0431449	0	0.0150658	3	0	0	0	0	0.074665	0	4.25589	0	0.834401	0.219135	0.0854014	0	0.0811072	0.00364896	0	0	0	0	0.0283052	0.00529643	0.0999514	0.0669196	0.207542	0	0	0.0102693	0.026351	0.0220632	0	0	0	0	0	0	0.110686	0.539058	0
MCOL22	0	0.327873	0.177692	0.157938	0	0.0265165	0	0	0.0215866	0	0.0274256	3	0	0	0	0	0.0533318	0	3.85814	0	1.10514	0.013545	0.187338	0	0.053309	0	0	0.00735042	0	0	0.0106675	0	0.0796882	0.0285033	0.243832	0	0	0.019435	0.029239	0.0331913	0	0.00153971	0	0	0	0.00689516	0.0575904	0.457945	0
MPER183	0	0.460216	0.325266	0.0890735	0	0.0377779	0	0	0.0682295	0	0	3	0	0	0	0	0.161082	0	4.11148	0	1.09807	0.290772	0.0672039	0.00733342	0.0852452	0.00938546	0	0	0	0	0.0189105	0.014016	0.0777452	0.0904232	0.269013	0	0	0.00928866	0.0327654	0.0206392	0	0	0	0	0	0	0.186507	0.40145	0
[truncated: 76 more columns]
