# Supplementary material for: Carotenoid composition and sequestration in cassava (Manihot esculentum Crantz) roots
Source: PLoS One. 2024 Nov 18;19(11):e0312517. doi: 10.1371/journal.pone.0312517 (PMC11573132; doi:10.1371/journal.pone.0312517)
Supplement: S8 Table — (XLSX) [file pone.0312517.s010.xlsx]

## Sheet: Sheet1
S8 Table. Data from glyceride lipid analysis of GM3732/3736 cultivated in 2020 (areas and mg/g DW of total content).
Lipid	TAG005	TAG007	TAG023	TAG029	TAG031	TAG039	TAG041	TAG043	TAG044	TAG057	TAG065	TAG077	TAG085	TAG123	TAG009	TAG016	TAG239	SUM TAG	GL (mg/g DW)		TAG029	TAG043	TAG123	TAG057	TAG031	TAG039	SUM TAG	TAG (ug/g DW)
Mass (avg)	1050.79	530.4	571.462	878.733	880.748	875.79	966.622	873.774	443.229	854.732	501.271	408.154	587.452	894.705	662.445	1198.83	606.382				878.733	873.774	894.705	854.732	880.748	875.79
RT (avg)	2.41	2.08	2.27	4.43	4.79	4.79	2.13	4.43	1.49	4.66	1.51	1.51	2.09	4.43	2.69	2.71	2.69				4.43	4.43	4.43	4.66	4.79	4.79
AM206-5	83881342	14699406	1925370	6848571	4932442	473366	1749253	559331	3634094	4205697	1941321	13796762	391792	1317314	19312415	22364911	434238	182467625	5.48694		6848571	559331	1317314	4205697	4932442	473366	18336721	287.041
GM3732-13	91723948	14560657	6020107	11963811	11647238	6502488	5635922	5158087	3868176	6342428	4275796	13305541	587473	1677982	23918253	20245726	693696	228127329	6.62636		11963811	5158087	1677982	6342428	11647238	6502488	43292034	701.49
GM3732-15	88062495	10387035	2088439	8738165	7825975	1063170	3482954	976360	2612608	4348963	1288999	15126181	228576	1449878	15909232	20747320	356092	184692442	5.20401		8738165	976360	1449878	4348963	7825975	1063170	24402511	375.159
GM3732-8	86867171	22308409	7583739	12699938	12805980	8775450	4780314	7234590	5429520	7387644	4343976	13802725	1155932	1689119	28650975	20466923	828027	246810432	7.76199		12699938	7234590	1689119	7387644	12805980	8775450	50592721	886.41
GM3736-41	87348178	41015840	15567417	10259941	9424777	3444242	2855257	2816520	4155468	5671355	3395499	19464157	1969289	1111892	28604236	21399293	803849	259307210	7.90148		10259941	2816520	1111892	5671355	9424777	3444242	32728727	531.831
GM3736-61	101000000	28726536	2723962	8787933	8778042	1698102	3130774	1178771	4272108	5809871	2396657	13442422	1285473	1753137	28821750	25473792	631280	239910610	7.15785		8787933	1178771	1753137	5809871	8778042	1698102	28005856	442.798
CM523-7	92877074	18018106	7075164	5639084	3631203	404184	2082582	516985	5966836	2641347	2860165	15424087	637759	1033713	27322067	23797406	591241	210519003	6.08657		5639084	516985	1033713	2641347	3631203	404184	13866516	189.485
GM3736-10	95444755	25564300	8233070	8891809	8936004	2337624	2733516	1795028	10313546	6427277	1443270	0	1802810	983647	22151732	24496439	700396	222255223	6.73957		8891809	1795028	983647	6427277	8936004	2337624	29371389	480.695
GM3736-11	84188709	23110271	1709506	8745888	9337001	1389522	3256232	887523	3013581	5347100	1558205	15405887	593232	1117330	24301007	24561037	462118	208984149	6.14906		8745888	887523	1117330	5347100	9337001	1389522	26824364	425.798
GM3736-12	98703443	17428644	3449609	11018212	12275646	3438627	4608932	1941394	5636875	7647482	2886130	13394358	740482	1964487	23334547	23591320	573879	232634067	6.97263		11018212	1941394	1964487	7647482	12275646	3438627	38285848	631.629
GM3736-15	83132569	9351404	2154671	9542215	8922647	2166331	6605423	1534223	2836214	5233713	1368064	14881606	166983	1401329	16003458	19601140	335812	185237802	5.17429		9542215	1534223	1401329	5233713	8922647	2166331	28800458	448.472
GM3736-17	89781846	14818790	8889853	10671467	12138708	9278283	5920615	4916264	4451805	6821006	3990025	12176121	723939	1303326	20168321	17827954	624781	224503104	6.444		10671467	4916264	1303326	6821006	12138708	9278283	45129054	726.833
GM3732-22	94403585	11754442	3019100	8826354	9920027	2890492	5145712	1511609	4293453	5446580	2033210	13705517	331316	1575286	20549647	22123797	447655	207977782	6.11401		8826354	1511609	1575286	5446580	9920027	2890492	30170348	485.887
GM3736-13	88621025	7958285	2509038	8811926	9276488	2693083	7052719	1579191	2889953	5371734	1528257	12209511	189715	1517910	16100500	19001115	355119	187665569	5.45866		8811926	1579191	1517910	5371734	9276488	2693083	29250332	473.878
GM3736-27	82037379	19443351	2125500	8471848	9616732	2186426	4750899	1320883	3650322	4806664	2100630	13406043	575287	1056719	20006897	20335659	432121	196323360	5.87605		8471848	1320883	1056719	4806664	9616732	2186426	27459272	450.059
GM3736-54	92109491	46846231	18214029	11079146	11783427	5367115	3771569	3360394	8290442	6357042	4567837	14829774	2569011	805101	19708651	22771675	565327	272996262	8.6246		11079146	3360394	805101	6357042	11783427	5367115	38752225	658.828
GM3736-23	92694945	20090757	3000024	11100445	10204818	2360179	3312931	1930822	5036270	7150496	2236562	15512635	761730	1453198	29381137	23588693	565888	230381530	6.82915		11100445	1930822	1453198	7150496	10204818	2360179	34199958	552.986
GM3736-6	94018592	11902181	3287361	9503030	10619568	2980185	5236550	1644183	3305349	5316620	1717215	14470024	418805	1701101	21299718	21904825	431022	209756329	6.23533		9503030	1644183	1701101	5316620	10619568	2980185	31764687	519.466
GM3732-27	90658238	11873802	4338256	11823095	10959727	6188763	5021281	5969266	4657094	6608210	1995104	11658129	613318	1438280	18324037	17404606	657161	210188367	6.07527		11823095	5969266	1438280	6608210	10959727	6188763	42987341	702.676
GM3732-30	84001625	9671675	2618711	9500153	9506570	2174458	4846033	1627126	1936826	4922770	1304654	15177867	257748	1357121	18481015	20775676	402642	188562670	5.33627		9500153	1627126	1357121	4922770	9506570	2174458	29088198	457.734
GM3732-5	94169739	13026491	5129569	11589448	11299616	4655553	7208125	3110281	4112506	5861576	2675138	13087600	491034	1752607	17352210	18875212	514011	214910716	6.41655		11589448	3110281	1752607	5861576	11299616	4655553	38269081	637.398
GM3736-64	84873255	26269805	2615260	9348781	10948434	2773732	4670937	1446646	4844995	5761568	2531560	14186307	972131	1341464	24078618	22259290	475525	219398308	6.45028		9348781	1446646	1341464	5761568	10948434	2773732	31620625	507.102
GM3736-67	85861695	17538230	6235432	7461250	7465716	1043549	2644909	810978	4749806	4368533	2948377	15038296	690208	1133183	24732417	23064367	467866	206254812	6.05401		7461250	810978	1133183	4368533	7465716	1043549	22283209	344.245
GM3736-70	81933478	24775578	2088932	8533036	9664240	2143130	3562767	1189593	4844173	5114638	2717316	13753089	844304	992516	24399873	21761024	430788	208748475	5.97027		8533036	1189593	992516	5114638	9664240	2143130	27637153	428.161
GM3736-73	81078692	28323990	8667772	12831574	11336711	8331007	5391557	7609339	7047344	6959133	4878433	14822478	1500866	1242765	24660781	19474513	786595	244943550	7.40129		12831574	7609339	1242765	6959133	11336711	8331007	48310529	811.657
GM3736-78	86841683	22024994	4897770	12934174	7491066	4967725	7462611	9297310	10728525	5328166	2050443	21208427	976927	1369933	19317501	14260407	725882	231883544	6.69158		12934174	9297310	1369933	5328166	7491066	4967725	41388374	662.122
GM3736-79	91654523	22788084	5356028	11092108	12039031	5188320	4445923	3169508	3917446	7392919	3812586	12830364	1064283	1692776	23244591	21690510	717586	232096586	7.02078		11092108	3169508	1692776	7392919	12039031	5188320	40574662	679.201
GM3736-8	85477214	20616003	2492709	9115470	8749084	1576292	3364375	1254095	3118731	4941533	2105468	14613401	723174	1631564	25078947	22404990	470241	207733291	6.0479		9115470	1254095	1631564	4941533	8749084	1576292	27268038	429.673
GM3736-82	88615108	17592885	6327673	8328957	9221534	2275702	5220682	1202284	4016331	5004769	2136301	13763328	501524	1196260	18588745	20491977	376692	204860752	6.00547		8328957	1202284	1196260	5004769	9221534	2275702	27229506	433.074
GM3736-83	96989328	21899528	2860507	8638201	7551870	1407233	2724381	1249751	4278726	4734169	1967069	17825859	768491	1742422	26469414	23860377	598275	225565601	6.79116		8638201	1249751	1742422	4734169	7551870	1407233	25323646	402.682
GM3736-9	89609806	18734292	2706919	8705674	7443027	1151524	2588999	1070725	4066870	5827348	1648830	17254967	639699	1681791	25225122	23687938	483058	212526589	6.27242		8705674	1070725	1681791	5827348	7443027	1151524	25880089	408.84
HMC-1	88675848	22987957	6367692	9363974	7476691	3727669	3101621	3649595	4957299	5967860	4005581	11631568	1098696	1475182	20779936	18625061	647413	214539643	6.10977		9363974	3649595	1475182	5967860	7476691	3727669	31660971	493.843
MPER183	93753109	22649924	2550138	8232803	6600027	971898	1936348	968806	4420052	4679484	2171804	15719266	790628	1391520	27565332	23918306	541124	218860569	6.43173		8232803	968806	1391520	4679484	6600027	971898	22844538	350.983
GM3736-16	84825393	11058464	2015718	8591718	8473990	1673704	3744245	1212897	2906546	4066628	1332875	13420770	205308	1306560	15095250	20211356	330579	180472001	4.96695		8591718	1212897	1306560	4066628	8473990	1673704	25325497	384.243
GM3736-20	86276605	7092598	0	8636703	8677495	1806264	5536993	1158950	2284964	4614624	1209314	13235983	124000	1322143	12005898	18059095	315311	172356940	4.92043		8636703	1158950	1322143	4614624	8677495	1806264	26216179	418.865
GM3736-26	90612240	6260008	2961149	10270392	9755005	2980357	6693083	2148305	3715149	4949338	1803351	14745042	136190	1717916	15710407	18521693	365255	193344880	5.39878		10270392	2148305	1717916	4949338	9755005	2980357	31821313	496.617
GM3736-5	93893827	13525283	3279958	10126173	10407360	2612295	4177616	1617813	4876185	5771455	2305479	16876074	413471	1797714	19435746	21332690	429128	212878267	6.53356		10126173	1617813	1797714	5771455	10407360	2612295	32332810	545.502
GM3736-50	92375390	20446214	3652829	10718818	10770913	4086263	3369876	3241358	4123842	4723706	2361871	14119282	827089	1576169	23659316	20833959	596504	221483399	6.3427		10718818	3241358	1576169	4723706	10770913	4086263	35117227	553.634
GM234-106	102000000	9329566	3704060	11484294	11478730	3758303	6415628	2736365	5235720	5146854	2196901	17954688	271838	1864753	17816331	20551272	393436	222338739	6.49048		11484294	2736365	1864753	5146854	11478730	3758303	36469299	587.81
GM3732-17	92851225	8343936	2622703	10444124	9003532	2452580	5487411	2178786	2009654	5676430	1046844	12032256	209838	1742624	16172743	19226708	410765	191912159	5.45073		10444124	2178786	1742624	5676430	9003532	2452580	31498076	500.203
GM3732-21	86971216	13493329	4187009	11842298	11080353	3991856	5279916	3189623	3577443	6079308	2061404	12969698	557373	1818471	22769764	22007680	537411	212414152	6.03846		11842298	3189623	1818471	6079308	11080353	3991856	38001909	603.538
GM3736-22	92019260	29669832	4169632	10816308	9041446	2582936	3268521	2414735	5248928	6946322	3344875	12409440	1465878	1732806	24412382	22113362	618488	232275151	6.96013		10816308	2414735	1732806	6946322	9041446	2582936	33534553	546.303
GM3736-1	90124006	31644966	2692885	9013349	6542551	1115874	2006620	1353823	2704113	4671381	1406914	12295624	1506648	1328686	33290482	25016760	585443	227300125	6.78688		9013349	1353823	1328686	4671381	6542551	1115874	24025664	375.537
GM3736-14	88902280	25417795	4203849	10312992	9883246	3036993	3098349	2476397	4609894	6274726	4103806	12677780	1213678	1652926	25477612	23147395	685251	227174969	6.65575		10312992	2476397	1652926	6274726	9883246	3036993	33637280	537.902
GM3736-2	87536077	34521476	0	7091889	3740682	1405227	1451889	2395445	6270392	2929255	3576818	18859350	1973220	1259168	26466096	20093137	884929	220455050	6.36661		7091889	2395445	1259168	2929255	3740682	1405227	18821666	274.246
GM3736-28	77785799	5731226	10498255	11729831	7941808	6158613	7362668	7627203	5740996	6088034	3848154	12627184	243533	1434635	12688053	13640229	476932	191623153	5.5978		11729831	7627203	1434635	6088034	7941808	6158613	40980124	686.552
GM3736-30	75170321	56420740	3990110	11544598	10738555	4412031	2882579	3890652	1195744	5653046	767322	4547058	3613497	1620181	19168460	18501687	535527	224652108	6.82466		11544598	3890652	1620181	5653046	10738555	4412031	37859063	636.08
GM3736-32	80517047	13218751	2392220	8614535	9501146	2101647	4288099	1393318	4202705	4862204	1723448	11988603	345999	1325994	16302824	19500625	377233	182656398	5.18287		8614535	1393318	1325994	4862204	9501146	2101647	27798844	439.116
GM3736-33	89201264	16045237	4275677	12327515	11676527	6986521	5097481	6503122	5932813	6623504	3043991	10934606	891249	1539736	20771268	17818045	736705	220405261	6.73933		12327515	6503122	1539736	6623504	11676527	6986521	45656925	786.473
GM3736-35	84055733	8782501	1996207	8168228	7977285	1781644	7979671	1037762	2377150	4043850	1159821	15039276	150073	1214574	12565886	19295949	277507	177903117	4.972		8168228	1037762	1214574	4043850	7977285	1781644	24223343	372.002
GM3736-36	97663509	16480753	4009469	12666649	11960103	4145091	6983132	3153154	3789124	6848388	1648496	11593585	556693	1628409	26328499	24397898	574602	234427554	7.03508		12666649	3153154	1628409	6848388	11960103	4145091	40401794	669.628
GM3736-37	89392559	14208802	3315942	11121452	9853168	3321255	7126622	2676011	4961527	5787180	2394652	14677362	414764	1723419	24992625	20741843	522646	217231829	6.56125		11121452	2676011	1723419	5787180	9853168	3321255	34482485	574.264
GM3736-38	93095336	10160281	3923886	10576987	11398886	3745344	5283158	2274522	4205735	6187293	2395397	14139098	404471	1720859	17404262	19285636	448182	206649333	6.01051		10576987	2274522	1720859	6187293	11398886	3745344	35903891	583.297
GM3736-39	91765740	16644034	3142924	10124596	9587374	3165645	5457924	2260023	3593804	5101395	2025633	15590139	583030	1325361	23802965	20957207	527183	215654977	6.44272		10124596	2260023	1325361	5101395	9587374	3165645	31564394	515.834
GM3736-40	90293040	21946810	6191676	11497477	11539364	7458309	3991591	5459043	7033277	6557510	5924287	16413603	1197782	1528483	27221987	20609593	796083	245659915	7.15371		11497477	5459043	1528483	6557510	11539364	7458309	44040186	707.997
GM905-57	93054074	7358360	4151698	10848257	10677211	4205157	5273520	3192201	2319164	5830571	1265568	11808427	206878	1671956	12954270	16857318	352225	192026855	5.55854		10848257	3192201	1671956	5830571	10677211	4205157	36425353	598.217
MCOL22	84380386	13103993	2242137	6086471	4755301	368248	2455649	412544	2725350	3506274	1622059	17854905	312456	1120629	16727036	21171310	352764	179197512	5.01623		6086471	412544	1120629	3506274	4755301	368248	16249467	231.479
GM3736-29	99244481	16257736	3297443	11306334	10181365	4123388	5598935	3026190	2767795	5824189	1614625	15190909	563455	1734813	18924100	19755220	502617	219913595	6.34828		11306334	3026190	1734813	5824189	10181365	4123388	36196279	577.6
GM3736-71	93107384	8444367	4254169	10899307	11246063	4139040	4591876	3245861	2033445	6168100	1391781	13108729	276754	1626692	17087543	18555577	416471	200593159	5.85685		10899307	3245861	1626692	6168100	11246063	4139040	37325063	614.374
GM3736-44	91013582	8990189	4368116	11106851	10239245	4660263	4898618	3969726	3032529	5775944	2206336	13846916	264888	1572818	12569402	15561981	353656	194431060	5.48554		11106851	3969726	1572818	5775944	10239245	4660263	37324847	597.305
GM905-60	91958755	13238868	4268673	10774522	10128165	4068894	4609578	3542758	4013911	4727302	2446992	11877829	426385	1397761	18438285	17617741	451471	203987890	5.8091		10774522	3542758	1397761	4727302	10128165	4068894	34639402	550.418
