# Supplementary material for: Carotenoid composition and sequestration in cassava (Manihot esculentum Crantz) roots
Source: PLoS One. 2024 Nov 18;19(11):e0312517. doi: 10.1371/journal.pone.0312517 (PMC11573132; doi:10.1371/journal.pone.0312517)
Supplement: S9 Table — (XLSX) [file pone.0312517.s011.xlsx]

## Sheet: Sheet1
S9 Table. Data from lipid analysis of sucrose gradient fractions for eight select lines (mg/g DW).
Lipid class	replicate	Fraction from gradient	TAG	TAG	TAG	TAG	TAG	MGDG	MGDG	Ceramide	Ceramide	Ceramide	Ceramide	SQDG	SQDG	DGDG	DGDG	DGDG	DGDG	DGDG	PA	PA	PG	PG	PI	PI	PE	PE	PE	PE	PC	PC	PC	PC	Lyso-PC	Lyso-PC
Label			Lipid0062	Lipid0171	Lipid0013	Lipid0310	Lipid1882	Lipid0050	Lipid1358	Lipid0964	Lipid0121	Lipid0114	Lipid0301	Lipid0095	Lipid0108	Lipid0100	Lipid0005	Lipid0176	Lipid0081	Lipid0034	Lipid0069	Lipid0067	Lipid0544	Lipid0010	Lipid0056	Lipid0037	Lipid0470	Lipid0282	Lipid0112	Lipid0118	Lipid0102	Lipid0797	Lipid0001	Lipid0984	Lipid0025	Lipid0022
Mass			679.473	679.473	771.587	776.543	789.373	789.372	789.372	864.581	864.581	741.575	829.661	695.533	815.646	962.593	957.639	936.58	933.637	936.658	748.526	739.536	731.538	713.498	832.51	849.539	857.685	843.668	829.655	801.623	809.598	807.071	783.579	757.921	521.348	521.349
RT (min)			1.48	1.64	1.87	1.87	2.2	1.79	1.81	2.39	2.39	2.66	2.71	2.72	2.75	3.86	3.87	3.9	3.94	4.49	8.4	8.48	8.63	8.7	9.64	9.64	10.28	10.3	10.32	10.35	14.06	14.1	14.11	14.36	15.56	15.88
GM3736-2	rep1	1	15.9032	3.7709	0.515244	0.445829	0.00758579	9.05051	9.06061	0.0536083	0.0526178	0.0485669	0.074867	0.0361661	0.194743	0.0109186	0.0535701	0.00928672	0.010234	0.334815	0.204504	0.47034	0.375587	5.05545	1.03901	0.648892	0.0191377	0.0568503	0.150454	0.0942283	0.073861	0	12.0125	0.0050176	0.00685546	0.149675
GM3736-2	rep1	2	10.7152	4.62824	0.381852	0.406981	0.00622818	10.3849	0.00628022	0.00342721	0.0538933	0.0534837	0.00783398	0.0186163	0.0496997	0.00651691	0.0198486	0.00137853	0.00949693	0.193236	0	0.0790417	0.461699	3.05384	0.558114	0.537118	0.00422572	0.00952351	0.0183518	0.0178697	0.0454072	0	8.55756	0.0037442	0.00544108	0.0814844
GM3736-2	rep1	20	9.83732	4.31127	0.814455	0.631867	0.00973481	7.50791	7.51847	0.0583473	0.0647015	0.431774	0.140908	0.451414	0.318444	0.131071	0.43789	0.175376	0.142603	0.582084	0.254146	0.320353	0.373969	6.37457	0.773303	0.865786	0.076454	0.233675	0.45777	0.301038	0.214127	0.00607866	13.1316	0.00377326	0.0339489	0.0182309
GM3736-2	rep1	21	9.78636	3.26537	3.29176	0.654242	0.00947339	8.35051	0.00871886	0.109828	0.130322	0.42549	0.181352	0.514445	0.453664	0.910417	2.58813	0.649051	0.890063	3.67258	0.845204	1.43501	0.382679	9.55195	2.64642	4.08412	0.12163	0.334608	0.678749	0.507586	0.390455	0.0234993	36.0542	0.00181534	0.306342	0.205131
GM3736-2	rep1	22	14.0396	2.83304	19.5058	1.97024	0.00763401	6.0964	0.0075553	0.297977	0.841734	2.42211	1.17883	3.8266	3.01935	4.86299	38.4526	6.71238	12.0403	21.7078	2.68508	8.76131	0.3983	36.4992	9.45996	15.1037	0.769696	1.47182	3.49526	2.2967	1.35667	0.328023	131.165	0	13.7052	8.72519
GM3736-2	rep1	23	14.0109	2.822	21.498	1.9629	0.0069269	6.39333	0.021265	0.273262	0.871614	2.95445	1.35199	4.80117	4.34946	4.47601	39.4585	6.30572	12.9466	23.3227	2.59222	8.29648	0.445397	37.7823	8.51886	13.6831	0.953453	1.94257	4.42616	2.74534	1.56941	0.278801	133.779	0	13.4059	9.94562
GM3736-2	rep2	1	12.6411	1.2268	0.234281	0.327018	0.00665006	7.48289	7.48715	0.0800307	0.002178	0.0164358	0.0328399	0.0112223	0.12541	0.00752105	0.012017	0.00804001	0.00151176	0.113626	0.247238	0.749094	0.336599	2.85297	0.967727	1.0308	0.011084	0.0303863	0.0874412	0.0709778	0.0716525	0	10.8391	0.00191712	0.01032	0.039916
GM3736-2	rep2	2	13.6073	0.971453	0.153418	0.328217	0.00891922	11.5784	11.6108	0.0839132	0.0463665	0.0105002	0.00286307	0.00733905	0.0111595	0	0.00356986	0.00273527	0.0014131	0.00898866	0	0.162066	0.291451	2.08271	0.388427	0.319823	0.00227307	0	0.0109985	0.0111121	0.0213183	0	2.85402	0.00366469	0.00306879	0.0049895
GM3736-2	rep2	20	14.6121	1.00388	1.47961	0.895095	0.0105736	9.13617	9.14533	0.0108403	0.0689819	0.432093	0.146302	0.406688	0.202917	0.223027	0.638021	0.294024	0.212087	0.820226	0.299211	0.531498	0.351428	6.42432	0.599846	1.0165	0.0817535	0.238783	0.488335	0.352684	0.37119	0.0116197	21.6509	0.00363133	0.024127	0.136806
GM3736-2	rep2	21	14.2361	0.607477	7.2475	1.52298	0.0229096	10.5709	10.5862	0.127042	0.239328	0.659292	0.459753	1.03212	1.06966	1.6945	7.36212	2.42791	1.74429	7.25111	0.779472	3.23363	0.304803	14.1178	5.3346	8.45493	0.197892	0.525767	1.05388	0.83391	0.657222	0.0589304	65.3945	0.00390058	0.770403	0.473055
GM3736-2	rep2	22	11.7021	0.705399	22.147	2.03031	0.00462988	4.97825	0.0107843	0.262593	0.882058	2.74167	1.38856	4.29037	3.54528	4.46583	41.0649	6.34498	13.2897	22.0518	2.69084	8.92663	0.346685	37.6304	9.26957	15.4003	0.840226	1.69372	3.93018	2.58248	1.65204	0.312916	137.781	0	16.022	10.836
GM3736-2	rep2	23	11.9085	0.743784	19.8971	2.38801	0.0072316	7.48024	0.0281519	0.251168	0.555888	2.49673	0.977484	4.0012	2.91444	4.09458	28.1094	5.9257	9.43517	17.8098	1.76303	6.18301	0.411585	37.9076	7.17688	11.6654	0.830331	1.66064	3.95127	2.51266	1.34849	0.28555	124.434	0	8.12357	5.97596
GM3736-29	rep1	1	11.313	1.14609	1.86869	0.689343	0.0113108	9.79668	9.80818	0.0805048	0.161698	0.358913	0.129909	0.30587	0.540569	0.119445	0.328634	0.074405	0.0103591	3.23037	1.4394	1.45256	0.419305	13.9502	3.69537	5.49575	0.0983086	0.256364	0.754463	0.719429	1.16654	0.340942	106.347	0.00344142	0.12999	1.09379
GM3736-29	rep1	2	12.363	1.01101	0.791859	0.691947	0.00697264	9.40162	9.40742	0.021816	0.0714674	0.277977	0.0685726	0.24139	0.251477	0.053082	0.146756	0.0224254	0.0059689	1.188	0.596135	0.903111	0.327934	8.77971	1.71126	2.46054	0.0373325	0.122817	0.337813	0.343536	0.850911	0.179984	69.8575	0.00355693	0.0306022	0.204101
GM3736-29	rep1	20	13.5822	0.84922	6.231	0.712901	0.017281	8.57402	0.0329288	0.357803	0.989549	0.801796	0.394762	1.0612	0.592675	3.42106	12.4922	1.51431	0.449322	12.3315	5.49987	5.5696	0.741526	15.5219	6.61255	10.373	0.205944	0.453326	0.732376	1.0789	2.1935	0.480825	125.032	0.00375075	0.843069	0.657245
GM3736-29	rep1	21	13.4035	0.892771	7.03217	0.821184	0.0216044	7.83548	0.0193702	0.392069	1.13308	0.788657	0.354661	1.34752	1.2624	6.29111	30.5718	3.02451	1.00456	17.1929	6.81983	7.73487	0.414403	21.7769	8.9294	13.6509	0.314342	0.677741	1.39018	0.958272	3.00217	0.574797	149.468	0.0043461	0.905953	1.00431
GM3736-29	rep1	22	10.5779	0.584073	13.054	1.02247	0.00623784	2.81999	0.0114759	0.453164	5.10523	3.76491	0.719642	9.11457	2.33671	2.85538	129.555	3.38214	5.35848	0	9.87965	14.0686	0.375606	66.2578	15.0712	23.5453	0.67528	0.922149	3.51874	2.52766	8.20767	0.455513	211.258	0.0019734	27.0287	14.2263
GM3736-29	rep1	23	13.9988	0.923947	7.99405	1.34697	0.0123603	5.12563	0.00711162	0.381729	1.08559	3.23502	0.641185	2.15989	1.85489	5.8027	29.4275	2.96489	0.564844	18.8958	6.35684	7.51268	0.625018	45.1767	9.15942	14.0963	0.542965	0.589245	2.69497	1.8395	4.53062	0.627877	161.657	0.00446121	2.3205	1.54126
GM3736-29	rep2	1	12.5204	1.36527	1.7748	0.705784	0.011927	12.2957	12.2992	0.0945487	0.152931	0.337618	0.0953032	0.257106	0.328701	0.0794715	0.395765	0.0396887	0.0124076	2.43682	0.939268	0.565758	0.467434	10.1336	1.64327	2.18736	0.0327602	0.121529	0.334493	0.309044	0.830286	0.156883	67.5862	0.00418349	0.0163322	0.347188
GM3736-29	rep2	2	12.5012	1.41978	1.44829	0.747678	0.00582793	8.13617	8.14191	0.0862172	0.137036	0.378161	0.112943	0.31909	0.216443	0.0481751	0.319723	0.0260878	0.00804715	1.60769	0.975683	0.567406	0.623902	6.39472	1.04094	0.632065	0.0113793	0.0407628	0.156516	0.150572	0.533754	0.0903104	51.6348	0.00327123	0.00969674	0.0104555
GM3736-29	rep2	20	13.9729	1.84267	6.84177	0.920828	0.0109561	4.60616	4.61589	0.363284	0.947279	0.918138	0.641591	0.909382	0.701676	2.36576	16.9285	0.996137	0.69517	12.9255	5.05874	4.86949	0.411032	14.6758	4.17426	5.82301	0.130079	0.289135	0.84637	0.711632	1.70893	0.370897	111.083	0.00444285	0.7057	0.334687
GM3736-29	rep2	21	14.3009	1.39335	8.14375	0.82103	0.0106986	5.80024	0.00954492	0.419991	1.67917	0.801746	0.573764	0.926531	1.52749	4.68203	34.8738	2.18245	0.765166	17.6136	6.20946	6.76988	0.569455	20.9881	6.06023	8.69367	0.23224	0.498019	0.876232	1.07309	2.77729	0.546137	140.951	0.00537626	0.940526	0.877672
GM3736-29	rep2	22	10.3479	0.721914	12.5689	0.843702	0.00522938	2.08568	0.00506909	0.462676	4.71718	6.02826	0.9209	7.37232	6.64817	3.09484	104.381	2.54568	4.27425	0	8.93772	12.33	0.62542	53.4256	12.7541	18.7825	0.67798	0.879159	3.46607	2.4163	7.39643	0.4914	194.459	0.00188408	17.4241	9.35989
GM3736-29	rep2	23	11.6469	0.81085	11.478	1.1227	0.00345116	2.94051	0.00149963	0.435072	3.41045	3.35155	1.79139	4.15552	6.86865	6.25704	64.1604	3.47132	2.57661	11.9044	7.96067	10.609	0.639403	58.2806	10.8818	16.0522	0.667574	0.904812	3.48739	2.47761	6.86914	0.523711	185.716	0.00354248	8.47064	5.68331
GM3736-44	rep1	1	11.7223	0.739778	2.11811	0.952151	0.0124719	9.07591	0.00924356	0.0446848	0.0674619	0.212089	0.168062	0.178492	0.412501	0.244753	0.678019	0.16654	0.043965	1.24633	0.562344	1.05247	0.356604	14.8612	3.10181	4.47682	0.119582	0.269245	0.686323	0.694459	0.878999	0.139121	70.4343	0.00377597	0.0892182	1.08963
GM3736-44	rep1	2	12.8627	0.661953	1.62032	0.974653	0.0116952	9.66668	9.67682	0.0436159	0.0534164	0.169882	0.0695258	0.232395	0.315377	0.182675	0.484547	0.117857	0.0305463	1.00066	0.420652	0.549273	0.345974	10.7099	1.27401	1.80389	0.0232808	0.0973729	0.301196	0.356497	0.599224	0.0890898	51.7034	0.00367116	0.0277004	0.540074
GM3736-44	rep1	20	13.2445	1.07042	4.28217	0.896442	0.0203728	10.6026	10.6092	0.13513	0.203985	0.360069	0.184561	0.313928	0.425174	0.708755	2.93649	0.8944	0.253744	3.76501	0.888851	1.00085	0.649395	10.9762	2.96983	4.5032	0.109754	0.279171	0.910228	0.992968	0.676607	0.134474	65.432	0.00219883	0.324453	0.372172
GM3736-44	rep1	21	12.1153	0.954438	5.95767	1.20542	0.0210161	9.20572	9.21408	0.159572	0.347099	0.731797	0.408913	0.45512	0.584819	2.14955	7.6719	1.52241	0.631719	6.27919	1.80991	2.07909	0.517076	13.0337	5.14611	7.71609	0.160711	0.387008	0.692517	0.810851	1.3264	0.282107	102.735	0.00244957	0.780813	1.16277
GM3736-44	rep1	22	7.346	0.722311	9.35009	1.58174	0.0138922	6.54691	6.59746	0.267567	0.664844	1.87462	0.620358	1.25718	2.31559	4.07639	18.5549	3.43301	1.4319	10.6283	2.9997	3.97083	0.677733	28.7398	7.87267	11.9786	0.479387	1.06811	2.9827	3.02523	3.11525	0.488272	145.396	0.00138268	4.49961	5.79405
GM3736-44	rep1	23	11.7607	0.592965	10.3843	1.60967	0.0381365	7.53531	0.0282423	0.268707	0.766192	2.6009	1.75791	4.14386	2.89078	3.6579	17.3583	3.25625	1.67532	12.5654	3.07179	4.13685	0.678635	44.5103	8.18742	12.7238	0.759235	1.13672	4.90525	4.55208	4.00345	0.524944	157.592	0	6.6309	6.04514
GM3736-44	rep2	1	12.823	2.94037	0.0913749	0.0790279	0.00351215	1.02635	5.42352	0.129138	0.0339167	0	0	0	0	0	0.00238507	0	0.00548722	0.00314901	1.08519	0.501424	0.061531	0.587312	0.113912	0	0.0110067	0.0419307	0.19165	0.238246	0.730497	0.0347185	63.4222	0.3595	0.156262	1.63546
GM3736-44	rep2	2	11.9934	1.3523	2.55146	0.697631	0.0144496	9.47455	9.49028	0.015539	0.0870133	0.281213	0.070458	0.243298	0.165005	0.346325	0.659645	0.227895	0.0876619	1.66788	0.685436	0.585863	0.571404	13.8118	1.42695	1.88958	0.0361091	0.120362	0.404254	0.441146	0.74983	0.0994578	63.0745	0.00957756	0.0685089	0.60061
GM3736-44	rep2	20	4.00813	1.1156	4.90635	1.05336	0.0138495	8.58518	8.59757	0.165159	0.370623	0.849403	0.35881	0.50253	0.576031	1.6987	8.79464	1.06771	0.679496	5.87211	1.81926	2.02047	0.703218	11.0663	3.19319	4.66766	0.105648	0.273593	0.88206	0.912758	0.566935	0.151617	73.6206	0.000930862	0.416964	0.575826
GM3736-44	rep2	21	12.709	1.05054	5.77231	1.29687	0.063732	16.7382	16.7465	0.144235	0.384856	0.715629	0.305972	0.628793	0.652584	2.4753	11.4403	1.92814	1.04009	10.0007	2.56998	2.57367	0.864681	16.9213	6.50878	10.2458	0.264722	0.64157	1.56844	1.76831	3.32626	0.480748	147.89	0	3.0159	4.58492
GM3736-44	rep2	22	12.3624	0.987015	9.82445	1.3115	0.00748921	7.29255	0.00246953	0.299726	0.834203	1.75204	1.04258	1.85866	3.5084	3.88198	21.541	3.25711	1.90194	10.974	3.18832	4.36006	0.629889	33.7626	6.49672	9.73827	0.564906	0.669326	3.47214	3.15288	2.63117	0.475406	138.461	0	3.24356	3.54206
GM3736-44	rep2	23	12.2477	1.1142	10.373	1.79508	0.011925	7.39012	0.0240074	0.260216	0.636874	1.78586	1.08223	1.92411	0.799795	2.37723	12.2402	2.04694	1.06487	10.0252	2.29536	3.35374	0.595352	41.9683	5.44128	8.16199	0.565273	0.741108	3.62504	3.21507	2.66513	0.439618	134.208	0	2.72918	2.59958
GM3736-50	rep1	1	3.99358	3.739	2.46127	0.992059	0.0117799	7.76174	7.76861	0.134166	0.261455	0.373085	0.201717	0.362251	0.5962	0.239867	0.795553	0.166597	0.0461774	3.42632	0.553018	1.09445	0.377365	20.3764	3.17331	4.66273	0.096281	0.239329	0.520594	0.428669	0.837869	0.188049	77.135	0.00431273	0.0931817	0.898723
GM3736-50	rep1	2	10.3988	3.0271	4.31442	0.920228	0.0184945	6.41967	0.00937224	0.171402	0.541013	0.646208	0.188998	1.09127	0.762286	0.512991	1.05222	0.355549	0.112666	8.21523	1.58786	2.4671	0.497788	40.6757	7.10192	11.2205	0.233785	0.521492	0.604681	1.01807	1.9927	0.529742	143.542	0.00237429	0.794496	9.03774
GM3736-50	rep1	20	15.3681	2.50702	5.33322	0.811758	0.0119358	8.10079	0.0249621	0.255583	0.459246	0.346279	0.111007	0.359738	0.359692	0.883473	2.39297	0.622882	0.170861	5.74858	1.61156	2.60563	0.421828	13.8041	4.62743	7.03753	0.076211	0.206005	0.425245	0.380388	0.781974	0.108168	58.0954	0.00469534	0.276385	0.276475
GM3736-50	rep1	21	15.8277	2.51542	6.0018	0.738862	0.0189479	8.49376	0.03654	0.296922	0.646219	0.700809	0.161654	0.485763	0.46969	1.75253	6.42852	1.00025	0.40067	8.68572	2.16597	3.64945	0.36706	15.5583	6.43291	9.74432	0.136228	0.300444	0.663386	0.567641	0.756414	0.206008	86.7711	0.00351223	0.601314	0.907915
GM3736-50	rep1	22	10.5303	2.66814	7.79951	1.23406	0.0367382	8.02597	0.03585	0.393973	0.884125	1.73037	0.442977	1.99662	0.977559	3.97024	18.435	2.59339	0.587627	14.8293	3.66148	6.10683	0.513864	27.7476	8.29763	12.3487	0.409531	0.819337	1.30114	0.746057	1.77069	0.452957	125.842	0.00427282	2.32785	2.77926
GM3736-50	rep1	23	12.9094	2.3777	12.9623	1.03682	0.00401905	3.64887	0.00517334	0.401206	4.06709	3.82014	2.14581	5.6118	7.12021	2.71663	58.3525	5.12757	4.21792	0	6.17092	10.3795	0.53472	77.7361	13.855	21.4913	0.783036	1.05737	2.93413	1.89547	5.67543	0.505687	190.466	0	18.9462	17.6844
GM3736-50	rep2	1	13.3907	0.86195	1.0033	0.736539	0.00740131	7.72379	7.72885	0.0739534	0.0949813	0.172782	0.111803	0.0630303	0.265351	0.0738118	0.216985	0.0487368	0.0112161	0.758723	0.428046	0.705379	0.309871	11.2746	1.45348	2.11008	0.034358	0.103724	0.227607	0.170598	0.389518	0.0876016	44.7683	0.00418756	0.0144607	0.280333
GM3736-50	rep2	2	14.2402	1.10587	1.0412	0.632423	0.00725188	7.90438	0.002954	0.0110138	0.0643133	0.155639	0.0289848	0.130585	0.0856878	0.0337708	0.106662	0.0199567	0.00779175	0.613764	0.243786	0.241789	0.298399	8.45788	0.948688	1.07916	0.00712781	0.033513	0.104013	0.0948609	0.276701	0.0239515	30.9764	0.00386187	0.00143385	0.0535507
GM3736-50	rep2	20	14.3681	0.706054	4.8868	0.964805	0.0104725	8.82569	8.83479	0.21361	0.404555	0.316133	0.062914	0.394802	0.241495	0.682317	1.61431	0.483376	0.138803	4.58495	1.26219	2.11258	0.298023	13.1387	4.2839	6.13307	0.0630079	0.170003	0.357424	0.334298	0.687427	0.097381	53.1493	0.00412178	0.151801	0.258896
GM3736-50	rep2	21	13.8545	0.620734	5.89505	0.942311	0.00984482	7.4217	7.43565	0.306599	0.637293	0.624771	0.238523	0.452887	0.336149	1.2516	5.04363	0.671288	0.340403	7.21116	1.96543	3.24735	0.306963	15.7072	5.74753	8.48306	0.0978287	0.239771	0.494642	0.443221	1.06388	0.195333	78.6701	0.00436111	0.345986	0.608084
GM3736-50	rep2	22	12.6229	0.959352	10.8115	0.935795	0.00583375	5.68741	0.0152892	0.395679	1.96095	3.04687	0.870384	2.34676	2.03605	5.7994	36.6731	4.08945	2.02967	20.3269	4.41786	7.23062	0.443149	59.2767	9.53879	14.6196	0.513324	1.04783	1.81992	1.23323	3.20603	0.608425	160.086	0.00502806	8.10777	7.27881
GM3736-50	rep2	23	12.7	0.879316	11.4803	0.997797	0.00468616	3.86198	0.00912689	0.370797	2.07952	2.34226	0.904455	4.91871	2.96732	4.89646	28.9637	3.48335	1.59241	21.9551	4.40209	7.24373	0.516313	63.4516	9.6693	14.6462	0.649969	0.746532	2.3446	1.52668	3.68316	0.578703	164.013	0.0040489	7.57608	6.94901
GM905-57	rep1	1	6.68365	0.791148	0.868549	0.287204	0.0114474	5.9339	0.00479385	0.0563091	0.228322	0.504432	0.112191	0.500716	0.40365	0.140624	0.506022	0.0778763	0.0328396	3.2943	1.65064	1.35823	0.465304	20.3947	5.76667	9.17498	0.206953	0.507721	1.05588	1.20241	3.02571	0.602369	152.421	0.00378036	1.68152	5.58891
GM905-57	rep1	2	7.96661	1.18598	0.619716	0.315677	0.0113997	7.79737	0.00761246	0.0496342	0.125145	0.362934	0.0720545	0.239296	0.225412	0.083123	0.27896	0.0360456	0.0113722	1.57174	0.86299	1.04735	0.464319	13.0666	3.69737	5.43778	0.115609	0.303884	0.956632	0.593169	1.90482	0.434332	126.539	0.00322716	0.550968	2.61642
GM905-57	rep1	20	12.2118	0.991608	10.2162	0.942365	0.00736292	4.66078	0.00926104	0.455296	3.62358	4.17241	0.814566	4.12146	2.98382	4.30743	81.1137	5.43663	2.89394	24.4623	7.11519	9.13304	0.729841	41.7392	11.6987	18.4961	0.733261	1.05012	4.48372	4.83805	5.32705	0.597284	179.39	0.00304612	31.1647	27.1706
GM905-57	rep1	21	13.2396	0.823631	8.95465	0.918566	0.00834343	5.4871	0.0056717	0.413073	3.91982	2.91499	0.988708	2.75072	1.99824	9.61913	76.7873	5.46582	2.61179	24.4872	7.6303	10.5599	0.339613	23.4015	14.2596	21.6326	0.663857	0.823771	3.83564	3.96928	4.51	0.624859	181.451	0.00153595	10.8826	20.8615
GM905-57	rep1	22	13.8047	0.841902	10.2082	0.886266	0.00854683	5.55329	0.0252367	0.512394	4.51454	5.41856	1.13666	5.49708	3.83564	4.12783	89.9818	5.72085	3.40781	28.0478	7.85393	10.7106	0.634092	39.4429	15.0013	22.9395	1.0106	1.5418	5.93407	5.6726	6.08647	0.536974	192.762	0	20.5971	38.6365
GM905-57	rep1	23	13.5267	1.05585	9.94134	0.927754	0.00642256	3.9259	0.0054513	0.424971	2.96128	4.25099	1.32259	6.99288	4.91198	8.56185	65.4454	5.05043	2.40437	24.5119	6.78494	8.10823	0.551665	47.5505	12.3064	18.9917	0.705197	2.04005	7.34052	6.84711	6.95249	0.512759	189.705	0.0019184	22.5956	35.0766
GM905-57	rep2	1	5.92757	1.05198	0.901871	0.310991	0.0144712	7.9396	0.0116086	0.0664372	0.26553	0.395251	0.165003	0.407164	0.732861	0.146883	0.588203	0.0787472	0.0296901	3.60385	1.81703	1.88793	0.485946	20.1197	5.63021	8.59925	0.202401	0.471528	0.989761	1.0864	2.52594	0.585996	146.263	0.00493275	0.969753	6.26581
GM905-57	rep2	2	6.7124	0.886698	0.761564	0.254682	0.0214487	8.80781	0.0108408	0.0558795	0.184836	0.461198	0.202837	0.430785	0.52725	0.101271	0.383431	0.0538425	0.0112705	2.34015	1.24518	0.906314	0.415615	14.9028	4.2596	6.21804	0.140858	0.337086	0.559469	0.720701	1.97597	0.47244	130.928	0.00413719	0.384102	3.16035
GM905-57	rep2	20	12.1129	0.717191	9.40011	0.964488	0.00856447	5.15454	0.0325862	0.454154	3.61007	3.55812	0.747343	3.5022	2.88473	7.56754	61.1889	4.43931	2.074	23.2358	7.08664	9.39965	1.06735	36.3631	12.8558	19.5263	0.689409	0.929304	4.23049	4.36822	4.86672	0.594431	174.177	0.00392509	16.5132	20.9194
GM905-57	rep2	21	11.86	0.774937	11.5798	0.956019	0.00309593	3.0541	0.00700467	0.497524	5.90734	6.17109	2.32201	6.32054	6.03445	3.07486	106.174	5.44381	4.30948	14.5044	8.0593	12.022	0.384212	41.6254	16.4127	25.3819	1.03255	1.58888	6.00594	5.75466	6.70938	0.49399	199.167	0.00244143	27.7375	44.8
GM905-57	rep2	22	10.815	0.655964	10.3065	0.801255	0.00772868	3.71971	0.0122431	0.415704	3.69294	4.32011	2.25971	6.86965	5.86091	4.00525	69.4851	4.48249	2.75103	10.7193	6.98909	9.13222	0.460505	45.3359	13.4614	20.1464	0.754791	2.08221	7.42815	6.785	6.86312	0.509591	189.128	0.00259501	20.6111	34.5157
GM905-57	rep2	23	15.6489	3.1142	8.4397	0.733892	0.00624239	4.4741	0.00739644	0.361816	1.43109	3.2084	1.00639	4.91488	4.74764	4.49669	27.2333	2.65393	0.743637	17.4015	5.05618	5.39685	0.636923	42.8142	8.90746	13.4847	1.07206	1.73674	6.40037	5.97966	5.67876	0.566919	173.326	0.0040754	10.7942	15.3486
GM905-60	rep1	1	10.6764	1.61115	0.1187	0	0.00602334	12.5322	12.5364	0.0049907	0.0132791	0	0	0.00821076	0	0.0193156	0.0328235	0.0149926	0.0224403	0.00112332	2.6361	2.19071	0.259653	0.977873	0.07101	0	0.000939643	0.282991	0.791214	0.698459	0.736824	0.193931	95.5836	0.0106963	0.612826	7.72103
GM905-60	rep1	2	10.792	1.29563	4.61306	1.14099	0.0105738	7.4849	7.50676	0.234541	0.382971	0.786452	0.364912	0.784271	0.395009	0.387415	1.10155	0.374782	0.184588	6.72301	1.2527	2.14327	0.352607	23.9364	3.70851	5.27429	0.12416	0.325282	0.873632	0.732851	0.941572	0.143659	80.0232	0.00202824	0.34245	4.55884
GM905-60	rep1	20	8.59615	1.64172	3.78333	1.05547	0.0078984	6.62921	0.00622171	0.326917	0.392635	0.58003	0.373733	0.569635	0.666703	0.59674	4.51066	0.931146	0.407574	6.52556	1.9917	2.29568	0.374749	6.06883	2.8187	3.78141	0.163218	0.369248	0.95798	0.676455	0.881941	0.118097	70.7441	0.00312738	0.433618	0.865775
GM905-60	rep1	21	13.8422	1.61527	7.22957	0.786343	0.00860303	6.24847	0.00693146	0.47579	1.09037	0.858785	0.47391	0.864108	0.6293	3.59643	25.2876	2.93688	1.82913	14.8728	4.90929	6.60555	0.445717	8.47617	6.78177	9.84228	0.246679	0.535793	0.917418	0.97585	1.40473	0.456575	132.452	0.000327769	1.64668	3.28968
GM905-60	rep1	22	13.6098	1.39094	12.1138	1.03918	0.0111276	7.14664	0.0300448	0.547319	2.97473	2.65388	1.06904	2.98372	3.83284	5.53738	54.4077	5.0173	5.8905	25.2517	6.88117	11.2587	0.710308	24.6145	11.9492	18.3352	1.06708	1.60342	5.09588	2.72923	3.84867	0.532071	174.555	0	10.0583	17.8369
GM905-60	rep1	23	13.6376	1.22576	12.026	1.14242	0.010483	9.33934	0.0101183	0.4256	1.41569	3.12841	1.27223	3.638	4.41635	4.04403	31.4156	3.72609	3.76482	20.9012	5.03156	7.56348	0.83346	37.2887	8.6553	13.0399	0.663776	1.90421	5.72827	3.29055	3.94747	0.500274	166.849	0	10.324	13.334
GM905-60	rep2	1	11.4565	1.08398	1.41104	0.87315	0.01236	11.006	11.0127	0.0366406	0.0583097	0.190546	0.0368727	0.198357	0.0744202	0.0859749	0.258558	0.0571662	0.0187098	0.593049	0.669613	0.534155	0.321061	11.7247	1.46532	2.0529	0.0438573	0.141155	0.335791	0.320495	0.754513	0.157167	65.6734	0.00365711	0.0368308	0.472445
GM905-60	rep2	2	13.0928	0.99095	0.702077	0.75427	0.00732021	8.05488	8.05638	0.0518495	0.0327064	0.13842	0.0341911	0.0977611	0.0526549	0.0355117	0.11925	0.024221	0.0100754	0.550505	0.364993	0.2329	0.373898	8.5945	0.691481	0.705492	0.0236635	0.0895753	0.234227	0.21297	0.523884	0.0835658	48.0331	0.00410087	0.00953579	0.104406
GM905-60	rep2	20	13.2095	0.750971	4.81635	1.18655	0.010945	9.13993	9.14663	0.176176	0.374852	0.488056	0.162837	0.522151	0.236072	0.966582	3.82243	0.623361	0.365253	5.19694	1.82162	2.09123	0.35713	9.69454	3.76983	5.75522	0.143936	0.3864	0.896209	0.708649	1.0081	0.262199	94.6986	0.003544	0.439083	0.889382
GM905-60	rep2	21	12.3311	0.702416	8.17945	1.45562	0.0159334	6.68041	0.00756075	0.334248	1.00241	1.06821	0.332539	0.752491	0.583034	3.79496	16.4133	2.9882	0.905221	11.4377	3.93394	5.00862	0.391408	18.9312	7.95444	12.2875	0.392336	0.913475	1.66286	1.03286	2.8364	0.544345	147.739	0.000180569	1.92162	5.21036
GM905-60	rep2	22	12.4725	1.11808	9.51191	1.46361	0.0112669	3.9726	0.0117389	0.351349	0.791191	1.77638	0.949251	2.38389	1.94449	4.2266	20.1459	3.45861	1.5122	13.6074	4.24067	5.72389	0.461992	37.6683	8.20744	12.4024	0.701373	1.11794	3.346	2.09491	3.66245	0.593285	157.767	0.00101125	5.22987	8.32065
GM905-60	rep2	23	13.4702	0.958307	11.8491	1.32505	0.00650302	4.76523	0.0139173	0.352075	1.08207	2.87313	0.931912	3.96198	3.81478	3.50959	16.6489	2.95208	1.40706	16.4255	4.51644	6.14451	0.462074	60.5225	8.91646	13.7539	0.859225	1.57796	4.39436	3.02847	4.86606	0.567615	172.234	0	8.90156	10.653
GM3736-71	rep1	1	15.2159	1.39101	0.643695	0.515761	0.0085355	13.8929	13.9108	0.0108073	0.0501062	0.188654	0.100818	0.139225	0.125214	0	0.197206	0.139324	0.0192247	0.850071	0.474745	0.424629	0.318085	4.97426	0.717538	0.760174	0.00916317	0.0518682	0.123364	0.118454	0.329313	0.0407077	37.2028	0.00358742	0.0500334	0.565447
GM3736-71	rep1	2	15.4678	1.05771	0.463153	0.428937	0.0175418	16.3731	16.3883	0.0114748	0.0460023	0.141665	0.0564552	0.0950884	0.0809434	0.0510774	0.115818	0.126163	0.010927	0.878312	0.253861	0.210552	0.304633	3.98025	0.384876	0.278138	0.00570244	0.0166098	0.0570623	0.0718478	0.227615	0.0110168	24.8047	0.00344429	0.0142255	0.227428
GM3736-71	rep1	3	16.7095	1.86342	0.587675	0.551463	0.0147512	13.9232	13.9299	0.00749126	0.0466792	0.112958	0.00458278	0.0399061	0.0114382	0.00845822	0.0546569	0.0113528	0.00715489	0.357275	0.11837	0.0735898	0.285442	2.05824	0.488977	0.420576	0.00353266	0.0084093	0.0311847	0.0276933	0.133819	0.00829482	16.6035	0.00362893	0.00451437	0.00144407
GM3736-71	rep1	4	16.4026	1.82084	0.612939	0.566015	0.0289949	13.6573	13.6674	0.0226735	0.0552601	0.106669	0.0264068	0.0581862	0.0799885	0.0111444	0.105242	0.0101219	0.00896983	0.628739	0.182082	0.141318	0.297171	2.18823	0.563505	0.511867	0.00523641	0.0210195	0.0515183	0.0445075	0.138093	0.00848209	15.5637	0.00295703	0.0108118	0.0244077
GM3736-71	rep1	5	14.9421	1.82908	0.546497	0.488959	0.00971494	13.9115	13.9192	0.0352077	0.0558799	0.104452	0.00680692	0.0920042	0.0292298	0.00758478	0.0709118	0.00576414	0.0105207	0.492784	0.167176	0.134151	0.255544	5.53445	0.641351	0.613845	0.00643437	0.0266445	0.0654409	0.0608613	0.169013	0.0106428	18.371	0.0038926	0.0105324	0.0378323
GM3736-71	rep1	6	15.3994	1.86965	0.536995	0.47002	0.0138397	15.2097	15.2181	0.0326145	0.0553712	0.129777	0.0212285	0.144043	0.0683582	0.0155921	0.0896142	0.011569	0.00962609	0.514913	0.170228	0.109423	0.356743	4.33722	0.444798	0.409754	0.00763018	0.0246693	0.0682544	0.0584209	0.154049	0.00778408	16.0123	0.00431704	0.0105368	0.0201096
GM3736-71	rep1	7	15.9897	1.52236	0.564028	0.540198	0.0183663	13.3747	13.3893	0.0076107	0.0617549	0.124059	0.0121146	0.0799424	0.0577905	0.00699945	0.0722341	0.011902	0.00777642	0.445219	0.116532	0.0922653	0.272174	3.71533	0.412146	0.317458	0.00667138	0.0165282	0.0739823	0.0530671	0.133266	0.00504873	12.9339	0.00400651	0.00203112	0.00434865
GM3736-71	rep1	8	15.4051	1.61214	0.496031	0.552144	0.0114002	13.2059	13.2181	0.00881026	0.0521407	0.185392	0.0120932	0.0982672	0.0530707	0.0103487	0.0686294	0.00203479	0.00708249	0.430536	0.101183	0.0751587	0.353002	2.35338	0.358578	0.288418	0.00639134	0.0225195	0.059026	0.0501562	0.109806	0.00412865	10.2639	0.00474124	0.00301403	0.00148829
GM3736-71	rep1	9	15.843	1.30904	0.401356	0.434467	0.0279202	15.4488	15.4581	0.104446	0.0438808	0.111112	0.010482	0.101226	0.0119416	0.00826704	0.0322682	0.00156253	0.00675751	0.29356	0.0822198	0.0399059	0.298411	2.14754	0.418285	0.353778	0.00643788	0.0176502	0.0469421	0.0445261	0.12064	0	9.96895	0.00458151	0.00206401	0.00965666
GM3736-71	rep1	10	16.4267	2.31704	0.401989	0.428904	0.0175669	13.6152	13.6348	0.05259	0.0514332	0.18749	0.0202974	0.0852416	0.0281627	0.00822264	0.0628626	0.00900841	0.00794877	0.443913	0.0915546	0.0599956	0.239551	1.89912	0.368712	0.286557	0.00606022	0.0201085	0.0549378	0.0524486	0.131139	0.00332751	11.1347	0.00375745	0.00502103	0.0114029
GM3736-71	rep1	11	15.5665	2.37433	0.356065	0.439648	0.00994805	14.5345	14.5468	0.102919	0	0.121981	0.011255	0.0713649	0.0435758	0.00847299	0.0376313	0.00582306	0.00361624	0.321564	0.0447889	0.0363155	0.29603	1.84267	0.307617	0.22218	0.00588364	0.0196485	0.0381712	0.0325834	0.0836638	0.00195736	6.12945	0.0036991	0.00285325	0.00781522
GM3736-71	rep1	12	14.7982	1.89912	0.396043	0.471865	0.00739271	13.6245	13.6333	0.0063084	0.0531087	0.137171	0.00879222	0.135473	0.0216107	0.0103874	0.0464695	0.0113233	0.00951777	0.398369	0.0999556	0.0465054	0.293453	1.97577	0.375878	0.300638	0.0071853	0.0256601	0.0647408	0.0614928	0.126345	0.00292334	9.81493	0.003286	0.00684261	0.0242488
GM3736-71	rep1	13	14.6066	1.67277	0.419384	0.51266	0.00946356	12.6069	12.6115	0.0501709	0.0558138	0.214837	0.017754	0.0946303	0.0744301	0.0103306	0.0478726	0.0104681	0.00715385	0.406454	0.124911	0.0557806	0.568114	1.81531	0.327174	0.219486	0.00780891	0.0256283	0.0849248	0.0611078	0.128196	0.00263972	8.64555	0.0040612	0.00348061	0.0025179
GM3736-71	rep1	14	14.1028	1.85352	0.46111	0.495564	0.0129702	10.835	0.00413104	0.0418212	0.0565174	0.183118	0.0358439	0.184203	0.0291	0.0121407	0.0725911	0.0109864	0.00849047	0.498129	0.124391	0.0822036	0.273817	2.10318	0.362935	0.313239	0.0098322	0.048756	0.120726	0.0974582	0.152049	0.00324065	10.9681	0.0033671	0.00575536	0.00997294
GM3736-71	rep1	15	14.753	2.33401	0.724719	0.604984	0.0222814	12.5206	12.5293	0.053474	0.0676166	0.373812	0.0883121	0.198377	0.206395	0.0306555	0.142525	0.0258803	0.0119645	0.86678	0.239478	0.2074	0.240975	4.0709	0.707727	0.660559	0.0161288	0.0730592	0.197362	0.140162	0.296416	0.00733633	18.3527	0.0032294	0.00818984	0.131035
GM3736-71	rep1	16	15.1968	2.01559	0.573639	0.790229	0.0213347	11.9127	11.9255	0.0649711	0.080886	0.584117	0.178433	0.298348	0.379381	0.0551469	0.250765	0.0589464	0.0267156	0.923154	0.414991	0.401795	0.273477	5.78876	0.819764	0.893052	0.0397604	0.128227	0.328855	0.239823	0.487818	0.0107677	29.0392	0.00300309	0.00994396	0.184197
GM3736-71	rep1	17	15.3646	2.27935	1.11071	0.736394	0.013731	12.3635	12.379	0.086511	0.101325	0.804145	0.274065	0.404974	0.550602	0.099816	0.380012	0.0940289	0.0400054	1.58051	0.635091	0.789195	0.380628	6.6477	0.814689	1.05853	0.0793987	0.212554	0.572301	0.413158	0.712491	0.0578825	40.1513	0.00321048	0.165096	0.239769
GM3736-71	rep1	18	14.493	1.23394	1.82745	1.04695	0.0325072	14.0668	14.0759	0.0694316	0.103985	0.90719	0.315346	0.727282	0.37846	0.163785	0.483157	0.15924	0.0605252	1.97102	0.746701	0.988971	0.276988	9.26471	1.45922	2.07603	0.143358	0.364235	0.951525	0.684998	0.981106	0.114501	54.49	0.00243887	0.119577	0.118065
GM3736-71	rep1	19	13.7808	0.642113	4.52502	1.00296	0.0206676	11.9145	11.927	0.0906578	0.256313	0.831357	0.57478	0.768278	0.711766	0.828385	2.79052	0.792512	0.40959	5.14939	0.976967	2.07244	0.282345	14.9647	2.50124	3.71128	0.159338	0.395008	1.02506	0.777082	0.826404	0.172511	75.8791	0.0035503	0.610361	1.00785
GM3736-71	rep1	20	15.8916	1.28787	3.6179	0.669027	0.0204958	10.4696	0.0068331	0.0723547	0.257902	0.810999	0.592027	0.608441	0.885083	0.817188	3.28718	0.855242	0.403228	5.63823	0.973529	1.88439	0.24752	9.73955	1.85079	2.63647	0.0959144	0.244997	0.644629	0.496058	0.562528	0.141511	68.4477	0.00293148	0.537501	0.719023
GM3736-71	rep1	21	12.9395	1.42556	5.5937	0.750506	0.0166972	8.36256	0.0329655	0.401596	0.788699	0.864766	0.373625	0.729047	0.841631	3.36201	20.5028	2.87486	1.24872	12.1889	3.08972	5.93843	0.435085	10.3475	4.71102	6.72552	0.130819	0.358066	0.90746	0.687706	1.21602	0.341274	115.037	0	0.67671	1.09494
GM3736-71	rep1	22	12.9985	1.42208	10.0471	1.05744	0.00785896	7.6141	0.00867144	0.536144	2.17438	1.67694	0.612117	1.55709	2.30587	6.19421	61.4466	5.67915	5.47032	23.8146	6.09831	12.4405	0.295314	18.7333	10.2834	15.3571	0.420573	0.991184	2.0664	1.12447	3.04368	0.519291	166.021	0	6.72575	10.2452
GM3736-71	rep1	23	12.4384	0.901699	11.7434	1.16748	0.00803746	10.0816	0.0333694	0.501628	1.70793	3.97471	1.87176	4.18214	5.06463	5.93776	56.8227	5.76612	5.79126	27.6422	5.91461	12.0898	0.418728	38.2086	11.1889	17.1011	0.9476	1.73753	5.2014	3.03243	5.14889	0.466709	184.083	0	13.4825	18.4026
GM3736-71	rep1	24	12.808	1.10252	12.8429	1.37039	0.00590783	6.62085	0.010044	0.476672	1.31792	5.26821	2.60723	5.65064	6.25176	4.78818	47.2104	4.99141	5.52777	29.4229	5.30358	10.422	0.342757	44.6845	10.0693	15.3316	0.555566	2.18635	6.24279	3.70326	5.78548	0.453281	186.974	0	10.7199	16.3073
GM3736-71	rep1	25	13.5662	1.11549	11.0858	1.33059	0.0104564	7.88229	0.0134816	0.33923	0.459068	3.86062	1.43407	4.04772	4.07241	3.00741	17.8778	3.05698	1.93935	22.1744	2.72917	5.68381	0.26821	47.7147	4.28239	6.34873	0.780511	1.43354	4.46759	2.82194	4.35481	0.513834	170.41	0	4.28146	6.16963
GM3736-71	rep1	26	12.0424	0.805647	7.01661	1.46398	0.0293425	9.50037	0.0115036	0.0891718	0.251025	0.689303	0.416046	0.58309	1.07077	0.583908	1.62158	0.579311	0.30968	8.19055	1.03243	1.43062	0.356975	31.7929	2.78383	4.00051	0.167855	0.462576	0.665567	1.01958	0.735445	0.171192	87.1515	0.00405768	0.589742	0.651788
GM3736-71	rep1	27	14.0477	1.24089	1.72606	0.986037	0.0625804	19.6907	19.7124	0.0097048	0.0741041	0.562889	0.138516	0.474368	0.700639	0.150055	0.57123	0.159897	0.0717652	2.5736	0.751558	0.93005	0.303977	23.1531	0.308441	0.232752	0.0622799	0.207523	0.56165	0.544444	0.742796	0.110035	66.6121	0.00351717	0.210111	0.305474
GM3736-71	rep1	28	12.5065	0.963513	4.39328	1.22931	0.0413774	11.0569	0.011162	0.0238565	0.0894153	0.598286	0.142469	0.517128	0.375562	0.029861	0.502587	0.0266944	0.0592959	2.8429	0.397103	0.541061	0.256956	14.4666	1.03809	1.41949	0.0586975	0.203482	0.51135	0.458216	0.691177	0.0691287	55.4975	0.00319515	0.0857046	0.110799
GM3736-71	rep1	29	12.6407	0.861029	2.26757	0.718312	0.0248423	12.5561	12.5709	0.0555371	0.0603797	0.347237	0.10731	0.290819	0.122406	0.071603	0.280935	0.0722839	0.0327913	1.2769	0.207686	0.160978	0.460916	7.08329	0.594993	0.628137	0.0145191	0.0779391	0.226676	0.205714	0.413595	0.0204269	37.4904	0.00311876	0.0109535	0.00754843
GM3736-71	rep1	30	13.3477	0.851544	0.624491	0.498075	0.00741823	14.0485	14.0616	0.0077381	0.0490472	0.106593	0.00541825	0.042723	0.00408123	0.00290203	0.0118667	0.00610373	0.00509224	0.191592	0	0.0105446	0.16817	1.21736	0.163802	0.0700739	0.00280831	0.00578969	0.00799983	0.0111871	0.060882	0	5.21208	0.00424815	0.000859976	0.0038008
GM3736-71	rep1	31	13.8783	0.823239	0.527972	0.449674	0.0117868	15.2988	15.3111	0.108239	0.0462448	0.0482361	0.00196925	0.0228255	0.00461336	0.00316578	0.00852815	0.0043742	0.0021574	0.0907132	0	0.00787453	0.228892	0.793828	0.101916	0.103981	0.000708704	0.004944	0.00621237	0.00691549	0.0608634	0	6.41469	0.00437994	0	0.0033746
GM3736-71	rep2	1	11.6316	0.770808	1.05803	0.838426	0.0049242	9.39816	9.40382	0.0324117	0.0524794	0.12863	0.0578134	0.138084	0.181469	0.0475896	0.122168	0.037693	0.0106721	0.712873	0.410507	0.426482	0.385366	7.38359	0.891117	1.24195	0.0281341	0.100028	0.246061	0.183775	0.64709	0.0940083	54.6833	0.00313353	0.010439	0.137149
GM3736-71	rep2	2	12.1964	0.823655	0.787766	0.575264	0.00676757	7.06349	0.00656369	0.00738918	0.0386675	0.0825347	0.0141325	0.0965068	0.0216141	0.0141286	0.0520708	0.0125818	0.00465591	0.345633	0.197812	0.173976	0.348013	5.68562	0.497717	0.555306	0.00799592	0.0559181	0.153732	0.118411	0.364693	0.0336203	33.4929	0.00368521	0.00483959	0.0109734
GM3736-71	rep2	20	11.9995	0.993276	3.83436	1.01084	0.0102382	8.64685	8.65283	0.095158	0.273149	0.400834	0.165986	0.221657	0.369455	0.767892	3.1565	1.05935	0.260561	3.49362	1.20853	2.14061	0.512602	9.81198	3.35249	5.03514	0.0804534	0.219872	0.540926	0.366036	0.799316	0.178165	74.6855	0.00274006	0.116581	0.269621
GM3736-71	rep2	21	11.5511	0.684572	6.43242	1.45647	0.0119007	7.23294	7.245	0.271713	0.647043	1.06141	0.503564	0.997624	0.700649	3.41502	14.4273	2.88637	0.573276	8.1915	2.44757	4.55229	0.44218	19.0232	6.13378	9.4688	0.264688	0.639125	0.973227	0.923704	2.16399	0.38389	121.679	0.00261625	0.822035	1.31103
GM3736-71	rep2	22	12.2961	0.597894	8.41017	1.66644	0.0124661	6.10127	0.00873706	0.30381	0.900869	1.20985	0.684656	1.30748	0.965625	3.85851	17.6742	3.46933	1.11621	10.699	2.67074	5.30835	1.01734	38.8336	6.80947	10.7682	0.532453	0.758257	2.6169	1.28563	3.4487	0.499524	143.577	0.001677	2.84348	2.99115
GM3736-71	rep2	23	12.5138	0.718829	11.2917	1.91441	0.00813764	5.39193	0.00591797	0.318029	0.999214	2.38924	0.578552	2.60638	2.05412	3.76071	18.1152	3.54351	1.54176	16.0634	3.48901	7.24126	0.649977	64.4902	8.37442	13.1083	0.667759	1.11077	3.3385	1.71494	4.68089	0.517548	157.709	0	5.01034	5.21753
GM3736-78	rep1	1	10.5504	1.68458	1.79619	0.841342	0.0531096	13.9097	13.9217	0.0732725	0.315258	0.647374	0.301184	0.373916	0.197594	0.185143	1.07767	0.180933	0.0742146	5.22226	1.78193	0.998697	0.676625	15.4799	2.45726	3.26899	0.0360268	0.11534	0.337578	0.358424	0.761044	0.125513	84.6045	0.00145532	0.640861	3.97644
GM3736-78	rep1	2	13.2984	3.18991	1.58174	0.784006	0.0106496	8.65009	8.66071	0.128777	0.214134	0.534574	0.0846481	0.301245	0.563133	0.178628	0.819799	0.179877	0.0570323	4.24994	0.994834	0.883561	0.478817	10.8611	1.45479	1.89726	0.0217277	0.10105	0.279743	0.289186	0.899957	0.111992	66.4801	0.00182357	0.309279	0.491301
GM3736-78	rep1	3	11.7611	1.92255	1.09616	0.848203	0.0273934	13.1228	13.1328	0.0349029	0.104952	0.315348	0.0394093	0.208508	0.109226	0.0958069	0.702636	0.0461872	0.0303081	2.2732	0.657232	0.66363	0.458337	10.9517	1.17557	1.6208	0.017234	0.0713232	0.229854	0.232567	0.714138	0	54.7752	0.0029053	0.372592	0.651998
GM3736-78	rep1	4	13.0765	1.58431	1.02708	0.692847	0.0118333	11.8504	11.8524	0.00901845	0.0481725	0.210551	0.0404801	0.106662	0.0370492	0.0359364	0.293891	0.0151224	0.00914234	0.839432	0.685642	0.323133	0.464311	7.66269	0.996121	0.567566	0.00789775	0.0451315	0.155469	0.161511	0.355188	0.00859968	29.2551	0.00191186	0.0414173	0.0729001
GM3736-78	rep1	5	13.2171	1.40384	0.80989	0.70103	0.0130677	12.3763	12.3813	0.0523037	0.041769	0.18081	0.033679	0.0812016	0.0947443	0.0254407	0.206446	0.00969731	0.00836147	1.0021	0.459986	0.197204	0.410267	6.34044	0.754303	0.807082	0.0102481	0.0392634	0.120721	0.117562	0.278696	0	21.9535	0.000191106	0.00836254	0.00305194
GM3736-78	rep1	6	14.4597	1.71256	0.597481	0.598011	0.0149719	10.8346	10.8453	0.0214487	0.0347788	0.136272	0.00668367	0.0637959	0.0117364	0.00754827	0.111333	0.0104513	0.00584413	0.553059	0.348743	0.113818	0.30964	5.48351	0.574519	0.581066	0.00989407	0.0328995	0.11166	0.10946	0.224298	0	16.991	0.0018531	0.00769469	0.00254983
GM3736-78	rep1	7	14.5666	1.30997	0.566312	0.555625	0.0111791	10.5425	10.5499	0.00953517	0.0490416	0.181075	0.00853448	0.0729512	0.0262168	0.011702	0.135019	0.00722577	0.00637546	0.645021	0.330518	0.116328	0.347774	4.57444	0.594828	0.550344	0.00910841	0.0345642	0.0894	0.0992294	0.254763	0	17.7696	0.000174821	0.0116406	0.0960632
GM3736-78	rep1	8	14.5521	0.997353	0.601423	0.719347	0.00639677	13.8853	13.8933	0.00820541	0.0501677	0.158316	0.0369802	0.0882104	0.0494142	0.006234	0.128576	0.00781522	0.00580294	0.633825	0.399988	0.168345	0.312234	5.51925	0.673231	0.699377	0.00877014	0.0591525	0.163499	0.151823	0.273063	0.00721476	17.8017	0.00219987	0.0263457	0.0593229
GM3736-78	rep1	9	14.2452	0.774638	0.59923	0.619833	0.00831373	14.0793	14.0845	0.0220388	0.0526744	0.15331	0.0433523	0.0976215	0.043044	0.014862	0.111696	0.00996807	0.00676589	0.608246	0.440453	0.178614	0.388771	5.1302	0.731231	0.812034	0.0150155	0.0602931	0.192864	0.171569	0.285869	0.00583471	16.9667	0.00222414	0.0554013	0.112067
GM3736-78	rep1	10	14.9508	0.983301	0.596446	0.607052	0.0116417	11.7801	11.7851	0.0106571	0.0599088	0.253524	0.0550129	0.11839	0.13313	0.0111111	0.128627	0.00970129	0.00542727	0.680036	0.395445	0.166488	0.334143	4.87182	0.639435	0.710689	0.0175103	0.0758724	0.207578	0.188525	0.292912	0.00574235	17.9933	0.00288526	0.051107	0.0920394
GM3736-78	rep1	11	14.2559	1.02806	0.574041	0.47345	0.013283	6.18147	6.19508	0.0441095	0.0547257	0.231797	0.0548846	0.219325	0.0516932	0.0083346	0.123308	0.00640483	0.00513678	0.689395	0.319981	0.116827	0.309105	4.41219	0.47219	0.456219	0.0239097	0.0858935	0.243519	0.213828	0.283915	0.00421271	16.776	0.00310168	0.00399717	0.00374205
GM3736-78	rep1	12	14.9711	1.59019	0.568429	0.515986	0.00982901	3.98626	4.5658	0.0298528	0.0722066	0.257522	0.0358025	0.15746	0.0947745	0.0171396	0.178684	0.00555611	0.00867224	0.870806	0.433235	0.148125	0.320682	4.13003	0.616615	0.629968	0.0202214	0.0656287	0.212738	0.185018	0.314651	0.00552418	17.553	0.00240423	0.0322214	0.102201
GM3736-78	rep1	13	10.9317	0.689854	0.59749	0.997628	0.0102102	14.2998	14.3051	0.00930199	0.0644539	0.296959	0.0179978	0.142464	0.0584217	0.0105917	0.0982982	0.00880467	0.00585563	0.571418	0.466685	0.210884	0.268151	4.87977	0.80974	0.939748	0.0369949	0.110642	0.323303	0.290564	0.356081	0.026599	19.9346	0.00194953	0.0341276	0.0847035
GM3736-78	rep1	14	14.412	0.63288	0.705376	0.779652	0.0116088	16.3275	16.3313	0.00994433	0.0646216	0.359912	0.0836368	0.160092	0.0667591	0.0238099	0.127313	0.0111976	0.00620527	0.747058	0.576449	0.293299	0.310414	5.23265	1.09083	0.8634	0.0705478	0.175192	0.503442	0.458179	0.55368	0.0389651	28.8411	0.00115358	0.093305	0.190598
GM3736-78	rep1	15	14.7146	0.780049	0.712553	0.754197	0.0203699	12.5081	12.5139	0.00958562	0.0754297	0.299398	0.0961361	0.207912	0.242046	0.0336099	0.162137	0.00979846	0.00671408	0.902905	0.725268	0.388566	0.447087	6.40079	0.804864	1.25566	0.104183	0.25312	0.762395	0.667834	0.772337	0.0564159	37.2227	0.00158592	0.176553	0.122739
GM3736-78	rep1	16	14.1413	0.9305	0.981804	0.999043	0.0108229	14.1956	14.2055	0.0781129	0.124744	0.588983	0.227276	0.410153	0.286117	0.0775902	0.326849	0.0431472	0.0102039	1.54035	0.635952	0.701477	0.342224	8.37183	1.28999	1.78646	0.180279	0.374705	0.554347	0.937927	0.979787	0.107817	49.3037	0.0025911	0.259551	0.271212
GM3736-78	rep1	17	14.8656	1.03177	1.51494	1.06724	0.0257024	15.3511	15.3551	0.0398996	0.14489	0.926571	0.293656	0.433368	0.365651	0.116254	0.454162	0.0585971	0.00983218	2.32108	1.08461	1.04167	0.308691	9.66931	2.06135	3.16561	0.226668	0.49053	0.896607	0.693508	0.845443	0.18548	64.0427	0.000741672	0.576188	0.351602
GM3736-78	rep1	18	15.6049	0.664683	2.67694	0.609363	0.0148356	13.7276	13.7363	0.0650284	0.269712	1.06518	0.160414	0.520938	0.529437	0.335124	0.620485	0.190297	0.0498613	4.42769	2.3123	1.43735	0.326716	12.3037	3.19932	4.98447	0.269505	0.57459	1.1839	0.935817	1.32774	0.251083	80.8587	0.00121808	1.05312	0.709445
GM3736-78	rep1	19	13.4077	0.973316	4.19118	0.671974	0.0181083	12.8284	0.0672391	0.242924	0.566339	0.602937	0.183384	0.583527	0.61208	0.901403	3.98502	0.80449	0.188623	8.68134	4.2401	2.90278	0.37171	15.144	5.43556	8.36134	0.302199	0.647525	1.42457	1.17419	1.83371	0.339388	103.355	0.000310846	2.47303	0.73821
GM3736-78	rep1	20	16.8218	0.805366	6.15651	0.962574	0.043443	13.6671	0.0650256	0.42089	1.65455	1.98052	0.59753	0.652646	0.721788	5.63514	28.216	3.01442	1.06959	16.3434	6.96128	6.24172	0.365909	30.4751	7.85698	11.896	0.307528	0.654243	1.45709	1.24082	2.5278	0.594463	137.544	0	6.74289	5.10657
GM3736-78	rep1	21	15.6685	0.811559	8.74025	0.650403	0.0286998	12.1334	0.0625435	0.558619	5.06888	3.53744	0.966337	3.36018	3.37372	3.7349	87.3534	6.04714	3.15444	6.40783	9.53513	10.5971	0.542578	50.4826	15.585	23.4903	0.66118	0.809069	3.58648	2.74568	5.93111	0.597967	188.821	0	23.1349	23.2993
GM3736-78	rep1	22	14.57	1.04454	8.91508	0.689497	0.00806404	6.10612	0.0163618	0.500319	4.06809	4.90691	2.07456	4.7096	4.81457	8.71713	67.95	5.08836	2.28411	10.2781	8.73406	9.11253	0.438559	47.9918	14.2414	21.424	0.986922	1.43733	5.20079	3.61568	6.25609	0.566901	182.366	0	17.9441	22.801
GM3736-78	rep1	23	14.4437	0.88652	7.52134	0.651333	0.0297648	11.2051	0.0584891	0.431255	1.34386	3.7383	0.790847	3.42515	2.6757	5.40172	26.5143	2.96242	1.04095	18.6896	6.1227	5.49006	0.418643	49.0472	8.65968	13.0097	0.81885	1.11847	4.41859	3.12786	4.37518	0.593518	157.342	0	6.58514	7.78462
GM3736-78	rep1	24	15.804	0.904581	4.95105	0.977226	0.0439564	12.5074	0.0531774	0.292721	0.457638	1.56074	0.511859	1.27309	1.56248	1.26585	5.78424	1.04396	0.260761	8.99038	2.8598	2.10935	0.481309	35.5923	3.89617	5.60979	0.40038	0.854348	2.1846	1.82567	2.10648	0.460087	118.346	0.00147824	1.60384	1.89033
GM3736-78	rep1	25	15.0455	0.999308	3.00106	0.927837	0.0787554	19.5398	0.10017	0.0244328	0.102908	0.869718	0.215269	0.614167	0.652814	0.408608	0.945045	0.264457	0.0649705	4.21105	0.878577	0.879625	0.400905	26.9396	0.854248	0.963298	0.184651	0.423011	0.814161	0.780044	0.964105	0.231048	81.6053	0.00194586	0.720888	0.771499
GM3736-78	rep1	26	9.39446	0.842771	0.970375	1.04588	0.0242929	15.7439	15.7494	0.0385827	0.0472923	0.201093	0.027512	0.161401	0.0864058	0.0811008	0.247073	0.0388744	0.0103671	0.569701	0.290001	0.15981	0.290672	8.51401	0.819374	0.948554	0.0397233	0.135751	0.420914	0.476745	0.707538	0.0870451	42.7316	0.00293859	0.0324484	0.0294625
GM3736-78	rep1	27	14.4885	0.981517	0.292638	0.302002	0.0278738	18.0092	18.023	0	0.0519181	0.0874861	0.0165574	0.0887001	0.0633947	0.0146334	0.0944854	0.0106014	0.00406583	0.336164	0.236113	0.0673233	0.284085	4.69497	0.0511865	0.111428	0.00886933	0.0320912	0.11009	0.143408	0.133076	0.00215437	8.45428	0.00316857	0.0162273	0.00478802
GM3736-78	rep1	28	14.7864	0.686719	0.754277	0.761626	0.0196962	19.3591	19.3678	0.079274	0.00923103	0.146134	0.00662763	0.0564466	0.0213117	0.0192655	0.089047	0.0113155	0.00506941	0.407503	0.144301	0.0378852	0.31747	5.64028	0.415145	0.400513	0.00896856	0.0254925	0.0973738	0.125438	0.286407	0	14.7105	0.00322924	0.00188479	0.00830567
GM3736-78	rep1	29	14.7296	0.552799	0.0778383	0.270634	0.00802889	14.9964	15.0002	0.0584477	0.0294498	0.0106556	0.000257761	0.00621341	0.00159837	0.00133239	0.00202633	0.00135546	0	0.00763257	0	0.00222055	0.267568	1.75618	0.12678	0.0972152	0.00078414	0.00377214	0.00262647	0.00595142	0.00902954	0	0.793982	0.00327458	0	0.00437994
GM3736-78	rep1	30	16.1769	0.754009	0.282688	0.466299	0.0103932	18.6991	18.7055	0.0536752	0.0298181	0.0588527	0.00211446	0.00959112	0.00451812	0.00623568	0.00911049	0.00413017	0.00233198	0.0995008	0	0.00725411	0.281225	1.97996	0.177167	0.145639	0.000960158	0.00645936	0.0112012	0.0085112	0.0893447	0	4.25685	0.00265888	0.00216475	0.00249643
GM3736-78	rep1	31	15.7689	0.71683	0.0765767	0.254326	0.0144639	17.2286	17.2323	0.0584027	0	0.00848959	0.000593673	0.00522204	0	0	0	0	0.000531089	0.00360682	0	0.00408099	0.320005	0.566561	0.0993367	0.0690068	0	0	0	0	0.011663	0	0.753658	0.00277726	0.00207143	0.00449673
GM3736-78	rep2	1	9.32432	1.14897	2.10262	0.497923	0.0098532	6.69872	6.70396	0.0823527	0.303925	0.365956	0.238438	0.303957	0.409041	0.236173	0.720547	0.123953	0.0313135	3.47924	1.69578	1.2593	0.356567	24.3785	4.52672	6.79878	0.135597	0.336196	0.971501	0.917298	1.68214	0.389879	112.945	0.00450942	0.384295	5.1199
GM3736-78	rep2	2	10.1282	0.871007	1.31132	0.519001	0.00918952	8.32609	8.33965	0.0602693	0.171952	0.350683	0.13044	0.181331	0.218655	0.148531	0.423998	0.0775156	0.0158954	1.95379	0.931246	1.03414	0.364142	18.3042	3.06842	4.61079	0.0743319	0.191219	0.574761	0.590718	0.940145	0.265979	88.6852	0.00380232	0.240175	3.22431
GM3736-78	rep2	20	14.0439	1.08326	6.14142	1.02913	0.0145513	7.45169	7.4597	0.373153	0.922237	0.870893	0.577876	0.76167	0.815535	3.17247	12.4791	1.52767	0.486952	11.9122	5.6409	4.37658	0.408771	20.6304	7.89524	12.0718	0.321386	0.674418	1.40811	1.15581	2.72417	0.544857	133.901	0.0043279	3.56096	3.07233
GM3736-78	rep2	21	13.4847	1.0064	9.84041	0.638683	0.0031443	3.49969	0.0132424	0.464007	4.3119	4.46522	0.934037	3.97793	2.9878	2.48685	78.3322	4.84311	2.77803	25.0847	8.10461	9.30558	0.615328	53.4047	13.7541	20.6393	0.759215	0.994294	3.89096	2.97821	6.00755	0.585069	184.14	0.00509456	23.0887	19.4613
GM3736-78	rep2	22	13.9722	0.893287	9.80208	0.702335	0.00624366	3.63884	0.0109291	0.457867	4.21845	4.06562	1.74718	3.73596	4.60761	4.0965	73.7443	4.43729	2.52314	10.223	7.76876	8.81271	0.563873	59.6637	13.2929	19.8382	0.560531	1.63219	5.54892	3.83144	6.52483	0.572028	185.183	0.00479624	20.2619	20.6682
GM3736-78	rep2	23	10.4445	0.725626	6.91484	1.02658	0.00466125	5.46492	0.00936865	0.363546	1.17065	2.97295	0.603682	2.59206	2.13336	6.07749	27.5261	3.12853	1.00684	15.7921	5.91909	5.11117	0.587673	55.2861	8.58133	12.8343	1.0038	1.49674	5.25427	3.81654	5.12425	0.620052	162.751	0.0083376	6.61191	6.78852
