# Supplementary material for: Carotenoid composition and sequestration in cassava (Manihot esculentum Crantz) roots
Source: PLoS One. 2024 Nov 18;19(11):e0312517. doi: 10.1371/journal.pone.0312517 (PMC11573132; doi:10.1371/journal.pone.0312517)
Supplement: S10 Table — Data includes correlation values, P-values and coefficient of determination. Significant correlation values are displayed in bold and coefficients >0.5 were underlined. (XLSX) [file pone.0312517.s012.xlsx]

## Sheet: Sheet1
S10 Table. Pearson correlation analysis of lipid content from sucrose gradient fractions to β-carotene content for eight selected lines. Data includes correlation values, P-values and coefficient of determination. Significant correlation values are displayed in bold and coefficients >0.5 were underlined.
Pearson correlation
Correlation values
Fraction	MGDG	DGDG	SQDG	Ceramide	PG	PA	PI	PE	PC	Lyso-PC
1	0.337947	0.669025	0.485727	0.542535	0.760722	0.54268	0.587003	0.665536	0.761034	0.609619
2	0.177718	0.281463	0.0570113	0.446542	0.407876	-0.0337623	0.104982	0.398923	0.458295	-0.0643306
20	0.71401	0.6492	0.568762	0.694293	0.731188	0.626488	0.649211	0.506898	0.844873	0.383946
21	0.837867	0.793649	0.719498	0.775207	0.807846	0.784917	0.74377	0.634324	0.93431	0.610436
22	0.751585	0.479852	0.806387	0.705598	0.798551	0.34022	0.715658	0.533527	0.662295	0.511149
23	0.431873	-0.383201	0.0564239	-0.116967	0.442708	-0.438553	-0.043002	0.334626	-0.116618	-0.187269
P-values
Fraction	MGDG	DGDG	SQDG	Ceramide	PG	PA	PI	PE	PC	Lyso-PC
1	0.412942	0.0696308	0.22237	0.164735	0.0283967	0.1646	0.126065	0.0716437	0.028293	0.108586
2	0.673729	0.499467	0.893335	0.267377	0.315818	0.936744	0.8046	0.327587	0.253437	0.879712
20	0.0466525	0.0815217	0.141238	0.0560506	0.0392968	0.0965048	0.0815146	0.199823	0.0082804	0.347722
21	0.00940137	0.0187071	0.0442191	0.0238254	0.0152792	0.0210349	0.0343884	0.0911703	0.00067419	0.107982
22	0.0315389	0.228849	0.0156117	0.0505354	0.0174745	0.409603	0.0459134	0.173262	0.073544	0.195448
23	0.285293	0.348737	0.89443	0.78268	0.272003	0.277063	0.919471	0.417839	0.783316	0.656994
Coefficients of determination (R2)
Fraction	MGDG	DGDG	SQDG	Ceramide	PG	PA	PI	PE	PC	Lyso-PC
1	0.114208	0.447594	0.235931	0.294344	0.578699	0.294502	0.344572	0.442938	0.579173	0.371635
2	0.0315836	0.0792213	0.00325029	0.199399	0.166363	0.00113989	0.0110213	0.159139	0.210034	0.00413843
20	0.50981	0.42146	0.32349	0.482043	0.534636	0.392488	0.421475	0.256946	0.713811	0.147414
21	0.702021	0.629879	0.517678	0.600947	0.652616	0.616094	0.553194	0.402367	0.872936	0.372632
22	0.564879	0.230258	0.65026	0.497869	0.637683	0.11575	0.512166	0.284651	0.438635	0.261273
23	0.186514	0.146843	0.00318366	0.0136812	0.195991	0.192328	0.00184917	0.111975	0.0135997	0.0350695
